# Supplementary material for: Transgenesis enables mapping of segmental ganglia in the leech Helobdella austinensis
Source: J Exp Biol. 2024 Jul 24;227(14):jeb247419. doi: 10.1242/jeb.247419 (PMC11418187; doi:10.1242/jeb.247419)
Supplement: Dataset 1. Raw data from anatomical analysis [file jexbio-227-247419-Dataset1.xlsx]

## Sheet: L1M02
LAL	Area (µm2)	Mean Intensity	Mean diameter (µm)	Perimeter (µm)	Roundness	IOD
1	40.1819	106.441	6.97235	34.5142	2.35915	4276.99
2	20.3517	82.9663	4.95351	22.6811	2.01148	1688.51
3	20.6943	108.476	5.00399	19.9034	1.52333	2244.85
4	21.3405	83.9703	5.10821	23.4427	2.04928	1791.97
5	19.3552	89.8886	4.82199	19.9208	1.63157	1739.81
6	55.0447	98.0608	8.22929	37.1827	1.99874	5397.73
7	17.218	61.8643	4.47706	25.6475	3.04017	1065.18
8	43.2572	79.3218	7.06325	33.9557	2.12108	3431.24
9	8.49417	56.1008	3.12328	21.2477	4.22955	476.53
10	23.4115	102.041	5.37647	21.4294	1.56092	2388.94
11	24.1356	125.315	5.44988	21.4444	1.51621	3024.55
12	14.0492	47.5752	3.90956	21.9027	2.71726	668.396
13	19.9547	132.117	4.95578	18.4202	1.35311	2636.35
14	17.7903	78.1477	4.64405	19.6993	1.73584	1390.27
15	21.5352	86.1947	5.09286	23.8167	2.09607	1856.22
16	117.564	124.926	11.7878	57.1696	2.21231	14686.7
17	21.6909	97.9101	5.15525	21.2776	1.66095	2123.76
18	35.9893	85.1782	6.63966	35.6635	2.81232	3065.5
19	25.6694	117.267	5.61147	24.6744	1.88742	3010.17
20	25.5915	116.791	5.59666	23.6281	1.73601	2988.85
21	50.7587	128.756	7.67859	34.7622	1.89449	6535.47
22	275.765	206.495	18.0806	78.9818	1.80014	56944
23	31.1077	91.6472	6.0838	25.5241	1.66657	2850.93
24	32.4701	71.7768	6.33492	21.4328	1.1258	2330.6
25	14.2828	57.4255	4.18249	14.5042	1.1721	820.197
26	21.6247	65.3085	5.09666	18.781	1.298	1412.28
27	12.7374	60.875	3.86853	15.1197	1.42822	775.387
28	25.2645	45.3015	5.58646	19.2279	1.16451	1144.52
29	30.1695	26.2213	5.94802	22.7516	1.36536	791.083
30	22.8354	79.1011	5.28901	18.2864	1.1653	1806.3
31	19.6277	65.1117	4.92197	16.926	1.16153	1277.99
32	32.8088	39.7587	6.09377	24.656	1.4745	1304.44
33	15.5947	70.0549	4.37335	15.4882	1.2241	1092.49
34	17.1012	81.3906	4.48634	16.8291	1.31791	1391.88
35	19.8029	80.5211	4.92154	17.8395	1.27888	1594.55
36	20.5152	42.3607	5.00427	17.6742	1.21169	869.041
37	26.9929	89.8461	5.70699	20.4958	1.23843	2425.21
38	11.5539	48.8622	3.7691	12.7973	1.12797	564.551
39	101.79	103.792	10.4579	53.7392	2.25771	10565
40	11.2153	33.2048	3.6543	13.0817	1.21425	372.4
41	25.5292	117.114	5.61964	19.0698	1.13356	2989.82
42	21.0641	38.4101	5.05368	18.0359	1.22892	809.075
43	18.7674	21.4439	4.73478	16.8907	1.20972	402.445
44	36.5576	92.4396	6.59457	24.2556	1.28067	3379.37
45	21.9556	97.2397	5.22033	17.2184	1.07456	2134.96
46	30.2318	40.3383	6.10403	21.1731	1.18004	1219.5
47	29.5972	65.67	6.02764	21.9513	1.29557	1943.65
48	133.026	166.426	12.5486	47.9882	1.3776	22139
49	23.4777	43.8476	5.39617	18.4302	1.15132	1029.44
50	33.1709	36.8564	6.39787	21.8173	1.14192	1222.56
51	26.1404	73.8085	5.67798	20.301	1.25462	1929.38
52	16.1981	31.9938	4.33683	16.4452	1.32863	518.238
53	39.8354	22.8737	6.98959	24.6671	1.21551	911.185
54	33.9806	51.9761	6.42491	23.4063	1.28299	1766.18
55	27.1175	37.6677	5.80078	19.4632	1.11165	1021.45
56	42.9458	39.9346	7.23761	27.0444	1.35526	1715.02
57	33.9689	41.9944	6.43004	22.945	1.23335	1426.5
58	25.9458	23.1286	5.67442	18.9545	1.10192	600.089
59	13.9091	56.6191	4.00412	15.3057	1.34028	787.521
60	20.7683	52.2958	4.93461	21.5837	1.78501	1086.09
61	12.1963	46.5209	3.80117	14.5674	1.38462	567.381
62	21.5741	52.2966	5.16898	17.1674	1.0871	1128.25
	2075.29
LPL	Area (µm2)	Mean Intensity	Mean diameter (µm)	Perimeter (µm)	Roundness	IOD
1	22.8109	49.9948	5.31048	18.1311	1.14682	1140.43
2	21.6431	53.1513	5.17747	18.112	1.20616	1150.36
3	24.779	83.1379	5.39265	20.2743	1.32007	2060.07
4	19.5669	38.0587	4.93406	16.6414	1.12629	744.691
5	21.2916	55.4942	5.10994	17.865	1.19285	1181.56
6	139.169	138.274	13.2432	44.407	1.12759	19243.4
7	22.1405	101.92	5.21724	18.0929	1.17657	2256.55
8	36.9954	78.8853	6.80522	23.6635	1.20448	2918.4
9	34.7733	65.8455	6.48697	23.3889	1.25189	2289.66
10	16.2282	91.3232	4.47606	15.4047	1.16365	1482.01
11	11.4974	121.086	3.75639	13.3392	1.23154	1392.17
12	10.6728	67.8374	3.56704	13.112	1.28187	724.018
13	17.9422	54.2579	4.66405	16.7322	1.24172	973.505
14	19.2803	109.216	4.86914	16.7633	1.15984	2105.71
15	23.603	72.4396	5.41505	18.2235	1.11966	1709.79
16	22.5433	65.9594	5.27978	18.3875	1.19349	1486.94
17	10.4863	54.9817	3.56581	12.2062	1.13065	576.555
18	12.6868	63.5451	3.93934	13.4302	1.13136	806.187
19	26.0522	152.445	5.55402	21.0442	1.35273	3971.52
20	25.4953	58.0424	5.59699	19.7563	1.21826	1479.81
21	26.3496	70.1181	5.73247	19.3316	1.12863	1847.58
22	20.9105	106.726	5.0757	17.8219	1.20875	2231.7
23	14.3089	74.8022	4.13249	14.8186	1.22124	1070.33
24	15.501	78.0462	4.34804	15.3146	1.20403	1209.8
25	21.4268	78.4847	5.16947	17.4702	1.13353	1681.68
26	19.229	99.4218	4.76113	18.6886	1.44541	1911.78
27	17.1474	95.4135	4.56322	16.9885	1.33938	1636.09
28	21.0537	172.098	5.04841	18.277	1.26261	3623.3
29	38.4309	162.338	6.87589	23.8305	1.17592	6238.81
30	10.3539	111.075	3.48485	15.1668	1.76798	1150.06
31	107.342	211.169	11.5373	40.7789	1.2328	22667.3
32	26.3902	99.0991	5.65443	20.4226	1.25768	2615.24
33	5.56351	59.1147	2.57624	9.39812	1.26335	328.885
34	16.2255	46.8989	4.35421	16.5148	1.33764	760.959
35	6.55293	122.377	2.82942	10.2068	1.26513	801.926
36	10.7675	93.8027	3.62661	12.2174	1.10315	1010.02
37	19.2993	105.925	4.90217	16.6603	1.1445	2044.27
38	16.6121	104.11	4.47536	16.1293	1.24622	1729.49
39	8.09925	61.8855	3.08382	11.6875	1.34212	501.226
40	14.0061	65.0378	4.13715	14.7029	1.22823	910.925
41	25.7224	156.072	5.66495	19.219	1.14272	4014.55
42	31.4887	125.39	6.19487	21.8057	1.20164	3948.36
43	29.3314	91.6535	5.87406	22.6799	1.39553	2688.33
44	178.243	190.43	14.9888	50.4445	1.13607	33942.8
45	24.2004	188.919	5.34937	19.8294	1.29296	4571.91
46	7.45315	255	3.00101	10.486	1.17401	1900.55
47	5.41752	255	2.54508	9.23936	1.25393	1381.47
48	6.61781	255	2.8264	9.80264	1.15548	1687.54
	1283.7
AVM	Area (µm2)	Mean Intensity	Mean diameter (µm)	Perimeter (µm)	Roundness	IOD
1	23.6219	58.6737	5.39161	22.964	1.77652	1385.99
2	39.7501	168.393	6.98013	34.1375	2.333	6693.64
3	29.918	49.2442	6.05738	21.6761	1.24974	1473.29
4	24.9925	43.7431	5.47992	20.5759	1.34802	1093.25
5	24.7952	56.1462	5.55016	18.739	1.12698	1392.15
6	25.5035	57.4234	5.59842	20.3755	1.29541	1464.49
7	31.6076	183.278	6.24334	25.8168	1.67804	5792.98
8	40.0691	198.461	7.08442	28.124	1.57085	7952.17
9	27.8608	186.885	5.88061	23.4104	1.56535	5206.75
10	20.4022	37.8561	4.95133	17.9729	1.25993	772.349
11	24.9033	23.5785	5.55018	19.0492	1.15954	587.182
12	20.3779	47.5431	5.00346	17.5795	1.20682	968.829
13	10.0078	100.813	3.36423	16.1943	2.08534	1008.92
14	51.7828	174.777	8.05894	33.7614	1.75165	9050.46
15	31.1454	135.673	6.21202	25.5051	1.66208	4225.59
16	45.1947	181.805	7.44251	32.9162	1.90775	8216.62
17	10.9567	114.937	3.528	16.558	1.99125	1259.33
18	24.3491	157.658	5.41402	22.1868	1.60878	3838.83
19	18.3936	37.1733	4.71049	16.8781	1.23244	683.752
20	36.9522	121.207	6.78136	30.0234	1.9412	4478.85
21	20.4779	107.611	5.02236	21.4315	1.78488	2203.65
22	32.543	162.928	6.37352	24.6397	1.48458	5302.16
23	27.4526	94.1667	5.79674	30.3371	2.66781	2585.12
24	40.572	121.344	7.12686	30.4628	1.82013	4923.16
25	33.3756	170.15	6.4665	28.0358	1.87407	5678.88
26	254.594	208.092	17.86	75.1976	1.76746	52979.1
27	290.313	213.85	19.026	87.7737	2.1118	62083.6
28	27.5256	164.653	5.75347	25.0708	1.81715	4532.16
29	23.9788	62.1263	5.44829	19.7232	1.29098	1489.71
30	15.1307	134.441	4.30731	21.1404	2.35048	2034.19
31	33.9812	129.757	6.45031	26.5361	1.64902	4409.29
32	33.9704	159.528	6.49453	25.6411	1.54015	5419.23
33	54.7078	187.267	8.19835	37.2407	2.01733	10245
34	18.1044	45.9265	4.74888	16.2878	1.1661	831.471
35	27.9392	49.6926	5.88702	20.2131	1.16371	1388.37
36	36.4899	47.5933	6.76345	23.1655	1.17031	1736.68
37	32.7782	170.575	6.36453	26.8362	1.74842	5591.13
38	22.1973	21.7059	5.25231	17.6468	1.11641	481.811
39	23.7003	121.562	5.40425	22.283	1.66718	2881.06
40	30.1451	131.108	6.03911	26.893	1.90921	3952.25
41	17.5934	93.8445	4.60965	26.3297	3.13569	1651.05
42	45.7921	90.4329	7.56507	32.9466	1.88634	4141.12
43	25.6927	143.877	5.65624	19.1569	1.13666	3696.6
44	33.5108	147.858	6.35087	23.1386	1.27139	4954.84
45	21.981	114.426	5.08999	18.8125	1.28126	2515.19
46	24.5113	169.777	5.51764	18.5169	1.11316	4161.45
47	29.1043	71.9567	6.02122	20.2474	1.12091	2094.25
48	15.7443	154.224	4.40335	15.212	1.1696	2428.15
49	9.49418	158.089	3.40784	11.7952	1.16611	1500.93
50	6.87734	213.956	2.87749	10.1134	1.18349	1471.45
	1872.86
PVM	Area (µm2)	Mean Intensity	Mean diameter (µm)	Perimeter (µm)	Roundness	IOD
1	34.9748	157.552	6.56366	22.8511	1.1881	5510.33
2	17.3414	65.8501	4.64605	15.7073	1.13216	1141.93
3	20.8313	64.4504	5.03863	17.977	1.23456	1342.58
4	35.4279	52.2539	6.66235	22.701	1.15753	1851.25
5	28.2125	59.7058	5.92751	20.5074	1.18624	1684.45
6	26.5321	48.3456	5.70068	20.1767	1.22101	1282.71
7	32.6603	76.619	6.39	21.5178	1.12815	2502.4
8	21.3027	50.4592	5.13357	17.5257	1.14738	1074.92
9	21.8912	83.9166	5.23947	17.7454	1.14471	1837.03
10	23.278	242.987	5.38641	18.3376	1.14956	5656.25
11	32.8823	50.8194	6.42659	22.549	1.2305	1671.06
12	31.4195	157.142	6.26003	21.3658	1.15619	4937.31
13	34.9489	166.035	6.60638	22.4405	1.14663	5802.74
14	27.9889	149.417	5.90665	20.1178	1.1507	4182.03
15	29.8684	118.641	6.05788	21.5293	1.23492	3543.63
16	30.8842	148.075	6.15112	22.4643	1.30029	4573.17
17	22.209	99.0003	5.23849	18.1262	1.17727	2198.69
18	30.2273	184.826	6.10699	21.5278	1.22008	5586.79
19	16.6328	46.4323	4.54083	15.7521	1.18715	772.299
20	19.522	62.1725	4.89216	17.4361	1.23927	1213.73
21	23.1274	103.298	5.32658	18.6027	1.19074	2389.02
22	29.21	57.6645	6.0303	20.4227	1.13628	1684.38
23	25.0495	156.192	5.54798	19.9977	1.27043	3912.53
24	25.2396	53.4815	5.61258	19.6091	1.21234	1349.85
25	23.8802	70.128	5.44397	18.8773	1.1875	1674.67
26	17.1483	142.078	4.60393	15.744	1.15027	2436.4
27	11.3653	59.0048	3.76129	13.9612	1.36476	670.606
28	30.2851	74.7425	6.07628	21.8752	1.25737	2263.58
29	27.7106	85.7825	5.80938	20.7083	1.23149	2377.09
30	76.8213	178.842	9.76253	34.0883	1.20371	13738.9
31	18.4819	29.9874	4.78369	16.3977	1.15774	554.224
32	22.3854	94.8861	5.2409	18.3738	1.20012	2124.06
33	24.1767	58.6703	5.47358	19.0356	1.19269	1418.45
34	18.0181	99.0376	4.70365	16.8335	1.2515	1784.47
35	35.9388	179.418	6.53138	24.3031	1.30782	6448.06
36	24.534	90.0718	5.5285	19.025	1.174	2209.82
37	23.9303	188.111	5.36942	20.1466	1.34973	4501.55
38	24.4169	99.8641	5.50255	19.3093	1.21515	2438.38
	1020.75
RAL	Area (µm2)	Mean Intensity	Mean diameter (µm)	Perimeter (µm)	Roundness	IOD
1	306.717	240.09	18.9387	73.8767	1.41601	73639.6
2	117.082	199.307	11.4843	48.54	1.6014	23335.3
3	28.5555	186.105	5.94251	20.521	1.17354	5314.32
4	24.2383	90.2405	5.46428	19.0421	1.19046	2187.27
5	36.4061	167.913	6.71479	23.6959	1.22734	6113.07
6	17.6286	101.449	4.57169	17.1485	1.32747	1788.4
7	19.7696	149.824	4.62724	19.9079	1.5953	2961.96
8	15.3929	83.6122	4.25259	16.2563	1.36619	1287.04
9	31.8158	89.7969	6.21984	23.3648	1.36543	2856.96
10	88.689	237.095	10.0377	40.5318	1.47405	21027.7
11	39.9691	229.335	6.92153	27.2081	1.47388	9166.3
12	25.2304	198.461	5.58776	19.0097	1.13976	5007.25
13	21.7701	188.505	5.06046	18.9425	1.31161	4103.77
14	24.906	193.206	5.48891	20.0502	1.28447	4812
15	14.6414	170.666	4.16191	15.2266	1.26013	2498.78
16	18.0584	163.808	4.72136	16.3224	1.17403	2958.11
17	29.1962	179.693	6.0301	20.5269	1.14844	5246.37
18	28.6799	127.294	5.79688	22.0977	1.3549	3650.77
19	22.7514	90.198	5.28944	18.2069	1.15945	2052.13
20	20.7131	218.656	4.96526	18.3256	1.29021	4529.05
21	19.4615	104.471	4.74247	18.9179	1.4634	2033.17
22	16.2445	38.9992	4.45257	15.323	1.1502	633.521
23	20.8645	78.5308	5.04536	18.2209	1.26625	1638.51
24	21.1916	188.992	5.08882	17.5817	1.16077	4005.04
25	17.3988	147.272	4.63848	15.8996	1.15623	2562.35
26	22.6622	228.971	5.24293	19.9617	1.39921	5188.99
27	29.6044	207.905	5.98409	21.5163	1.24442	6154.91
28	17.7529	102.469	4.6323	16.5736	1.23127	1819.13
29	17.1582	162.425	4.51425	17.647	1.44431	2786.92
30	29.5179	171.877	5.95664	21.6848	1.26769	5073.45
31	29.1665	217.791	5.90136	22.7372	1.41052	6352.19
32	41.2992	212.267	7.05285	25.864	1.28897	8766.44
33	23.5787	173.848	5.38953	18.8113	1.19429	4099.11
34	21.5809	226.251	5.15277	17.9802	1.19209	4882.7
35	29.1692	129.127	5.997	21.3686	1.24571	3766.53
36	16.6743	40.6346	4.28615	17.6754	1.491	677.553
37	21.4755	120.504	5.03893	18.8961	1.3231	2587.88
38	17.8935	49.9122	4.57185	17.2737	1.32698	893.105
39	25.2331	190.363	5.5691	19.3186	1.17699	4803.45
40	19.7048	102.22	4.92563	17.014	1.16904	2014.23
41	23.4597	116.354	5.31669	19.2049	1.2511	2729.63
42	28.2338	183.586	5.86514	20.9238	1.23396	5183.35
43	76.7618	185.327	9.61085	35.4068	1.29963	14226
44	34.4597	173.942	6.4682	23.962	1.32594	5994
45	19.5182	217.586	4.86168	17.5828	1.26045	4246.89
46	16.9663	147.868	4.58491	15.6536	1.1493	2508.77
47	16.7554	206.787	4.55495	15.4662	1.13607	3464.8
48	11.4028	215.586	3.66793	13.8555	1.33975	2458.27
49	14.0466	195.119	4.01876	15.9946	1.44932	2740.77
50	20.5861	184.398	5.05759	17.2083	1.14471	3796.02
51	14.7603	191.457	4.27095	14.4152	1.1203	2825.97
52	16.2093	213.722	4.48128	15.4567	1.17289	3464.29
53	15.7389	130.303	4.40498	15.1433	1.15945	2050.83
54	14.8036	99.1927	4.24548	15.4573	1.28438	1468.41
55	26.3307	122.124	5.71306	19.9223	1.19952	3215.62
56	35.9492	170.574	6.64669	23.2309	1.19463	6132
57	23.7382	94.6044	5.34234	19.2348	1.24028	2245.73
58	32.516	161.675	6.30487	22.0821	1.19337	5257.01
59	17.5988	133.548	4.61413	16.4767	1.22756	2350.3
60	11.1162	64.42	3.68925	12.7971	1.17235	716.105
61	20.9483	217.378	4.97736	18.434	1.29087	4553.69
62	14.2359	191.331	4.0857	15.0432	1.265	2723.77
	1895.98
RPL	Area (µm2)	Mean Intensity	Mean diameter (µm)	Perimeter (µm)	Roundness	IOD
1	15.0523	33.8712	4.25122	16.0076	1.35469	509.839
2	23.1326	69.5355	5.28938	19.8997	1.36225	1608.54
3	34.4651	58.9265	6.46471	23.297	1.25317	2030.91
4	16.5851	37.6189	4.52396	15.3206	1.12622	623.913
5	19.5831	60.0392	4.91178	17.0028	1.17476	1175.75
6	23.5624	71.7552	5.34077	20.0051	1.35162	1690.73
7	30.3073	63.6487	6.12766	21.3372	1.19541	1929.02
8	19.9616	59.1078	4.86062	18.448	1.35673	1179.88
9	62.2988	62.6496	8.72941	31.0927	1.23489	3903
10	24.76	106.45	5.53322	19.2883	1.19571	2635.71
11	24.049	80.7436	5.32097	20.4841	1.38843	1941.81
12	14.8522	56.3748	4.25843	14.8345	1.17908	837.291
13	16.5743	54.9109	4.50657	15.6336	1.17347	910.109
14	30.3452	110.644	6.15645	20.5329	1.10561	3357.51
15	24.095	65.5078	5.32986	21.9587	1.59249	1578.41
16	16.0904	62.1524	4.22065	17.7987	1.56675	1000.05
17	16.2796	38.1142	4.47305	15.2226	1.13273	620.485
18	30.3803	113.472	6.15713	22.3291	1.30599	3447.31
19	36.917	69.9331	6.79717	22.8706	1.12751	2581.72
20	32.8782	145.194	6.3084	23.4126	1.32672	4773.71
21	22.2567	103.896	5.26117	18.2125	1.18595	2312.38
22	16.8257	102.466	4.51223	16.3738	1.26799	1724.07
23	32.7863	47.3667	6.368	21.9848	1.17312	1552.98
24	26.7064	31.2232	5.75085	19.5058	1.13371	833.861
25	22.3649	98.2838	5.20616	18.4322	1.20886	2198.1
26	60.3686	131.641	8.66316	30.225	1.20424	7946.97
27	14.6306	50.4704	4.24949	14.6504	1.16742	738.411
28	54.6159	85.0104	8.1771	29.0246	1.22745	4642.92
29	17.5015	51.074	4.54791	16.8349	1.28865	893.873
30	39.761	33.9279	7.03341	23.6982	1.12399	1349.01
31	20.3752	74.586	4.99359	17.0923	1.14101	1519.7
32	28.8718	186.222	5.97689	20.7175	1.18302	5376.58
33	53.694	191.673	8.10421	28.9304	1.24043	10291.7
34	86.7804	221.017	10.0928	38.8615	1.38486	19179.9
35	36.5413	50.9637	6.71861	23.0372	1.15576	1862.28
36	22.9245	68.6296	5.25118	18.935	1.24458	1573.3
37	23.9085	204.888	5.41401	19.1346	1.21865	4898.55
38	24.9385	54.5261	5.32404	21.2112	1.43566	1359.8
39	36.6764	66.0849	6.75784	22.8785	1.13568	2423.76
40	12.5328	75.09	3.87966	13.9162	1.22965	941.084
41	19.0019	46.9505	4.76787	17.3257	1.25712	892.148
42	20.4617	82.1544	5.00601	17.7893	1.23073	1681.02
43	24.7141	79.503	5.55354	18.436	1.0944	1964.84
44	19.7426	85.3236	4.8791	17.6165	1.25091	1684.51
45	18.5018	91.7836	4.73437	16.7151	1.20169	1698.16
46	24.0085	108.127	5.37781	19.6885	1.28484	2595.96
47	8.98866	57.9702	3.26549	12.1063	1.29753	521.074
48	20.4563	102.121	5.0262	17.0033	1.12468	2089.01
49	143.481	231.828	12.8644	52.3486	1.51987	33262.8
50	140.972	128.302	13.278	45.6042	1.174	18087
51	16.5229	255	4.50424	15.6291	1.17645	4213.34
52	10.881	72.4996	3.64359	12.5661	1.15483	788.869
53	11.6461	106.532	3.75794	13.7517	1.29218	1240.67
	1646.61

## Sheet: L1M03
LAL	Area (µm2)	Mean Intensity	Mean diameter (µm)	Perimeter (µm)	Roundness	IOD
1	15.374	47.496	4.28703	15.4354	1.23322	730.203
2	35.7735	243.991	6.57	23.7098	1.2505	8728.4
3	31.5833	108.323	6.11699	22.8057	1.31045	3421.2
4	24.0274	37.2592	5.43228	18.7851	1.16872	895.243
5	134	250.561	12.2925	51.9857	1.60492	33575.2
6	15.7876	234.076	4.27216	16.309	1.3407	3695.5
7	23.6057	160.662	5.37307	18.7954	1.19091	3792.55
8	26.92	158.843	5.73196	20.0747	1.19128	4276.06
9	26.6389	111.023	5.74075	19.7808	1.16886	2957.54
10	28.6934	177.009	5.57259	23.936	1.58895	5079
11	14.0574	79.4669	3.97178	15.4585	1.35274	1117.1
12	18.9884	59.0682	4.84026	16.9113	1.19856	1121.61
13	17.6205	97.3866	4.61283	16.6589	1.25332	1716
14	21.8161	62.4716	5.10088	18.4207	1.23773	1362.89
15	27.8094	144.065	5.82583	20.1771	1.16497	4006.37
16	23.7328	64.2015	5.31503	20.2433	1.37405	1523.68
17	24.441	178.666	5.45973	19.3563	1.21987	4366.78
18	24.0166	223.798	5.44874	18.6925	1.15774	5374.87
19	29.5828	111.856	6.02084	21.445	1.23709	3309
20	15.6632	117.785	4.27001	16.3575	1.35939	1844.9
21	329.863	237.621	19.6686	75.1767	1.3634	78382.6
22	31.4157	133.263	6.17912	21.8091	1.20481	4186.55
23	30.3398	125.181	6.13975	20.866	1.14198	3797.96
24	12.5057	98.8941	3.92409	13.141	1.09884	1236.74
25	25.0925	163.703	5.54436	20.1411	1.28651	4107.71
26	36.8413	181.049	6.56459	25.0624	1.35676	6670.1
27	19.1127	94.1311	4.76565	17.1955	1.23111	1799.1
28	25.8927	114.067	5.59891	19.8724	1.21371	2953.52
29	41.7155	85.5191	7.20387	24.6248	1.15674	3567.47
30	13.5519	184.846	4.07428	14.1001	1.16743	2505.02
31	27.1201	169.175	5.79331	19.9138	1.16362	4588.03
32	71.1902	162.415	9.35929	32.8602	1.20701	11562.4
33	39.3527	194.786	7.01671	24.4368	1.20755	7665.35
34	35.1463	186.4	6.60042	22.4783	1.14403	6551.28
35	29.891	150.702	6.01849	21.3208	1.2102	4504.62
36	134.419	238.873	12.6443	48.6636	1.40197	32109.1
37	19.9832	97.1124	4.92946	17.5136	1.22145	1940.62
38	26.1577	116.163	5.69179	19.6558	1.17536	3038.55
39	16.7257	167.142	4.54277	15.4682	1.13838	2795.56
40	19.3587	153.365	4.78256	18.4935	1.40588	2968.95
41	21.1024	93.0201	5.09854	17.6086	1.16926	1962.95
42	16.9203	154.094	4.39267	18.3593	1.58524	2607.32
43	18.891	185.984	4.76479	17.0329	1.22212	3513.43
44	11.2838	142.172	3.70969	12.6801	1.13392	1604.24
45	23.4192	102.378	5.40411	18.1704	1.12188	2397.6
46	14.3251	114.12	4.20951	14.1476	1.11188	1634.78
47	48.5982	96.866	7.66627	29.738	1.44808	4707.52
48	11.7461	96.0078	3.76989	13.0176	1.14805	1127.72
49	20.505	141.566	4.89723	18.3602	1.30824	2902.81
50	15.7633	138.986	4.28897	15.903	1.27674	2190.88
51	11.1649	188.367	3.69616	12.6088	1.13314	2103.09
52	10.5458	140.5	3.45133	13.3631	1.34749	1481.68
53	31.048	186.465	6.06204	22.374	1.28305	5789.36
54	18.7478	134.01	4.7616	16.8301	1.20231	2512.4
55	28.7583	168.378	5.93804	20.6627	1.18141	4842.27
56	62.434	133.108	8.86232	29.9138	1.14055	8310.46
57	42.0588	203.803	7.25265	24.2379	1.11154	8571.7
58	19.4777	115.86	4.7775	18.4417	1.38948	2256.69
59	25.9847	180.674	5.68085	19.2421	1.13391	4694.75
60	12.9653	179.826	4.00344	13.6226	1.13901	2331.49
61	10.3214	187.766	3.37663	14.7827	1.68484	1938.01
62	17.1447	255	4.56976	15.6924	1.14298	4371.89
63	27.1336	254.952	5.70041	20.5481	1.2383	6917.76
64	19.1262	255	4.87376	16.5715	1.14258	4877.19
65	12.3597	255	3.90866	13.1176	1.10787	3151.73
66	13.1762	249.759	3.95565	14.4335	1.25818	3290.87
67	8.8616	200.889	3.24834	11.6983	1.22891	1780.19
68	16.7473	254.564	4.54083	15.6546	1.16447	4263.26
	2156.42
LPL	Area (µm2)	Mean Intensity	Mean diameter (µm)	Perimeter (µm)	Roundness	IOD
1	26.4902	97.7805	5.60504	23.7298	1.69158	2590.22
2	14.5035	144.02	4.13515	15.7772	1.36576	2088.79
3	25.6467	94.2248	5.52904	20.5228	1.30687	2416.56
4	28.5069	87.0754	5.91625	20.8061	1.20843	2482.25
5	91.8843	250.668	9.90336	45.4009	1.78517	23032.5
6	26.8092	112.568	5.61427	21.2177	1.3363	3017.85
7	24.5329	147.858	5.40419	20.1896	1.3222	3627.4
8	12.057	62.2309	3.82738	13.6872	1.23646	750.316
9	72.012	103.156	9.44545	32.8431	1.19199	7428.5
10	31.0102	202.513	6.06646	22.984	1.35562	6279.97
11	15.8444	107.225	4.32088	17.3619	1.51395	1698.92
12	21.3944	111.77	5.05857	18.5651	1.28199	2391.26
13	27.8256	204.725	5.69574	22.4548	1.442	5696.59
14	31.2616	87.4191	6.23939	21.1285	1.13636	2732.86
15	13.7385	120.483	4.02859	14.829	1.27373	1655.26
16	21.6268	171.634	5.12815	18.0381	1.19723	3711.89
17	127.398	230.353	12.5908	45.9243	1.31738	29346.6
18	30.091	100.73	6.08153	20.7959	1.14369	3031.08
19	14.3197	71.317	4.14121	17.6012	1.72165	1021.24
20	20.7347	137.668	4.97922	19.0878	1.39831	2854.51
21	35.2463	85.7431	6.63729	22.9565	1.18983	3022.13
22	18.1422	62.8605	4.67211	17.273	1.30869	1140.43
23	36.4656	71.1369	6.71192	23.1533	1.16986	2594.05
24	123.387	245.936	11.9845	53.473	1.84413	30345.2
25	16.8419	92.657	4.33205	17.6765	1.47636	1560.52
26	20.1616	106.199	4.97155	17.5291	1.21279	2141.15
27	24.9736	95.0109	5.51548	20.2968	1.3127	2372.76
28	14.809	105.279	4.20588	15.3873	1.27231	1559.07
29	66.0186	104.637	8.98285	32.4129	1.26637	6907.99
30	20.3941	41.7015	4.98016	17.2814	1.16531	850.465
31	11.1027	91.5213	3.64625	12.9615	1.20413	1016.13
32	13.6925	148.495	3.98981	14.9276	1.29506	2033.27
33	16.5526	242.116	4.49836	15.7386	1.19085	4007.66
34	14.8928	181.947	4.20199	15.5543	1.29275	2709.7
35	15.1172	200.053	4.25633	15.8075	1.31536	3024.23
36	17.9449	201.669	4.72299	16.0941	1.14864	3618.93
37	7.35313	184.83	2.96861	11.0293	1.31648	1359.08
38	17.9854	157.533	4.64512	16.6191	1.22203	2833.31
39	40.8855	88.0643	7.11586	24.4029	1.15905	3600.56
40	16.1877	209.283	4.37647	16.2858	1.30383	3387.81
41	27.8175	100.989	5.81688	20.6743	1.22274	2809.26
42	14.5846	136.31	4.06683	16.7389	1.52879	1988.03
43	26.5442	125.501	5.73104	19.545	1.14523	3331.32
44	14.7441	91.8308	4.28016	14.7482	1.17395	1353.96
45	19.9994	59.4263	4.98061	17.713	1.24841	1188.49
46	19.921	79.2473	4.96145	17.0076	1.15549	1578.69
47	10.9026	201.674	3.6491	12.5662	1.15256	2198.77
48	12.0434	233.864	3.84567	12.9173	1.10251	2816.53
	1372.4
AVM	Area (µm2)	Mean Intensity	Mean diameter (µm)	Perimeter (µm)	Roundness	IOD
1	30.8429	50.7736	6.09016	25.6286	1.69467	1566.01
2	28.9004	148.154	5.89928	24.306	1.62672	4281.72
3	42.7901	148.037	7.2886	31.3338	1.82589	6334.51
4	16.6107	36.7521	4.47541	21.5782	2.23064	610.479
5	18.0355	37.897	4.71729	19.247	1.63451	683.493
6	26.5024	105.443	5.71737	22.1671	1.47544	2794.49
7	22.6875	57.2157	4.97165	26.8905	2.53631	1298.08
8	27.9116	86.764	5.83046	24.3894	1.69593	2421.73
9	26.6543	32.2873	5.71036	28.3955	2.40725	860.593
10	23.8281	43.4075	5.43215	22.7757	1.73239	1034.32
11	34.3504	142.693	6.50595	27.0843	1.69939	4901.55
12	35.9465	133.295	6.69869	26.7524	1.58439	4791.5
13	54.4686	159.019	8.22541	38.2856	2.14148	8661.55
14	22.1463	68.9961	5.13351	23.3906	1.96595	1528.01
15	35.9503	144.503	6.66731	28.8202	1.83857	5194.93
16	35.3314	146.091	6.62497	28.7195	1.85773	5161.61
17	33.058	50.5854	6.26312	38.8479	3.63287	1672.25
18	275.122	195.886	18.5846	86.0084	2.13967	53892.5
19	50.9378	83.1927	7.94318	34.2808	1.83592	4237.65
20	248.359	202.003	17.6432	78.9176	1.99553	50169.3
21	32.5091	154.056	6.35924	26.8053	1.75885	5008.23
22	53.4175	155.137	8.07145	40.1802	2.40509	8287.01
23	20.1883	24.0085	4.96016	17.2316	1.17042	484.689
24	18.9348	49.9537	4.65841	27.9271	3.2778	945.862
25	28.7525	135.436	5.94613	26.164	1.89463	3894.13
26	31.3724	139.241	6.17364	27.6898	1.94484	4368.33
27	20.7021	65.4641	4.96941	27.1079	2.82467	1355.24
28	26.6543	56.7348	5.70565	25.606	1.95753	1512.22
29	47.4186	160.036	7.66092	34.8508	2.03829	7588.69
30	22.9288	129.296	5.1812	23.6781	1.94581	2964.61
31	21.2004	89.3002	5.10556	20.619	1.5958	1893.2
32	31.6293	94.727	6.25691	25.7274	1.6653	2996.15
33	33.0424	115	6.28638	27.1578	1.77627	3799.87
34	29.0834	94.6595	6.00116	29.8203	2.43315	2753.02
35	43.4051	113.151	7.26733	33.9124	2.10847	4911.32
36	12.5077	46.2583	3.88329	23.1916	3.42197	578.584
37	13.442	67.3319	4.01572	18.9181	2.11877	905.073
38	34.6307	162.61	6.5613	29.1749	1.95591	5631.29
39	25.175	73.6778	5.40248	26.2603	2.17981	1854.84
40	25.8523	55.7312	5.59727	29.5336	2.68488	1440.78
41	36.517		6.67927	22.5921	1.11227
42	51.7592		8.03063	26.0274	1.04151
43	46.5826		7.60678	24.8744	1.057
	1798.14
PVM	Area (µm2)	Mean Intensity	Mean diameter (µm)	Perimeter (µm)	Roundness	IOD
1	21.142	119.027	4.85349	22.6404	1.92935	2516.47
2	7.39639	53.7868	3.15678	16.4089	2.89687	397.828
3	92.2057	197.422	10.6751	42.7896	1.58019	18203.5
4	18.8413	91.605	4.78752	18.894	1.50774	1725.96
5	15.3222	18.779	4.23447	15.847	1.30426	287.735
6	9.18709	58.6517	3.23291	16.56	2.37537	538.839
7	19.3474	29.0207	4.86288	17.7216	1.29174	561.476
8	9.77491	61.4389	3.46226	15.5644	1.97216	600.56
9	22.6485	114.266	5.21036	22.0307	1.70533	2587.95
10	18.3197	65.8615	4.64071	21.4771	2.00365	1206.56
11	33.3149	144.644	6.28861	28.2011	1.8997	4818.79
12	31.7928	116.657	6.188	26.0834	1.70291	3708.85
13	42.5876	98.6197	7.18744	34.6234	2.23999	4199.98
14	19.4992	33.8181	4.88293	17.4598	1.24408	659.427
15	9.39731	31.5087	3.38218	11.4299	1.1063	296.097
16	34.1363	130.07	6.4086	26.2183	1.60245	4440.11
17	43.0158	108.887	7.30687	32.625	1.96908	4683.87
18	14.9485	62.625	4.21544	19.6416	2.05374	936.149
19	23.5011	103.462	5.282	22.7633	1.75457	2431.47
20	15.7504	50.7627	4.30625	22.7089	2.60549	799.534
21	27.0046	30.1008	5.78764	20.1921	1.20148	812.859
22	10.6236	66.4086	3.5831	14.0606	1.4809	705.495
23	8.60706	66.024	3.17653	13.1174	1.59086	568.272
24	22.9483	112.112	5.3329	20.9958	1.52864	2572.79
25	30.8974	154.843	6.13837	23.7055	1.44733	4784.25
26	27.2109	23.5672	5.81071	20.2064	1.19406	641.286
27	24.1979	21.1662	5.40954	19.4863	1.24874	512.177
28	117.151	189.999	12.1091	47.927	1.56028	22258.6
29	18.8608	58.8592	4.81618	21.246	1.90451	1110.13
30	57.505	112.062	8.33682	34.7314	1.66928	6444.15
31	17.8876	72.6805	4.44896	24.5298	2.67686	1300.08
32	15.2327	42.0951	4.24301	17.3658	1.57544	641.22
33	12.2975	62.0234	3.77218	20.7368	2.78263	762.731
34	18.1212	58.5422	4.61652	24.4552	2.62632	1060.85
35	16.1592	51.2057	4.43234	15.6238	1.20212	827.442
36	11.0284	14.3992	3.54759	14.5558	1.52879	158.8
37	19.2812	36.8326	4.74866	17.72	1.29594	710.178
38	11.0518	29.6914	3.51475	13.945	1.40021	328.143
39	18.2535	81.9757	4.67684	19.9482	1.7348	1496.34
40	18.7713	132.399	4.80979	16.4518	1.14742	2485.3
41	15.5675	127.491	4.37393	15.0812	1.16264	1984.71
42	29.2547	204.075	6.01324	20.888	1.18683	5970.16
	1050.04

## Sheet: L1M04
LAL	Area (µm2)	Mean Intensity	Mean diameter (µm)	Perimeter (µm)	Roundness	IOD
1	23.3597	78.2917	5.32812	22.6405	1.74621	1828.87
2	25.0277	71.9745	5.56661	26.2646	2.19338	1801.35
3	15.474	69.2137	4.35408	16.6456	1.4249	1071.01
4	26.2009	86.6692	5.63959	24.292	1.79225	2270.81
5	34.7787	62.3929	6.5144	34.6758	2.75125	2169.94
6	33.6649	88.1748	8.48502	30.0307	1.51474	2968.39
7	57.9194	94.1221	8.28352	37.9884	1.98276	5451.49
8	21.8377	72.222	5.03982	26.6386	2.58587	1577.16
9	33.5973	97.9803	6.37902	27.0819	1.73718	3291.87
10	27.6445	28.189	5.84258	19.7662	1.12467	779.272
11	19.256	51.1016	4.49902	32.1297	4.26616	984.013
12	24.3194	89.5512	5.43967	22.252	1.62023	2177.83
13	29.299	60.0326	5.9099	33.2746	3.00721	1758.89
14	30.6344	94.0439	6.18662	23.804	1.4719	2880.98
15	51.1448	122.588	7.90016	31.5522	1.54899	6269.75
16	17.8476	76.7934	4.54349	19.7409	1.73758	1370.57
17	149.866	192.392	12.5729	68.9838	2.52686	28833
18	18.4855	68.56	4.65939	19.9131	1.70701	1267.37
19	11.765	50.9366	3.75277	18.0483	2.20328	599.269
20	30.2154	62.4978	6.03485	30.3371	2.42388	1888.4
21	17.9368	38.9683	4.51008	20.6023	1.88311	698.966
22	33.5919	82.0712	6.35672	29.7242	2.09303	2756.93
23	18.9181	37.1065	4.79217	17.2367	1.24975	701.983
24	12.0678	50.8073	3.52406	27.3625	4.93713	613.132
25	25.8954	90.8523	5.49851	30.6443	2.8858	2352.66
26	12.1921	54.7865	3.85419	20.078	2.63117	667.964
27	22.9299	32.826	5.23039	18.8771	1.23669	752.695
28	32.4781	71.7178	6.34707	25.5759	1.60273	2329.26
29	23.53	87.6728	5.27992	22.993	1.78797	2062.94
30	12.9112	64.2753	3.78463	21.9922	2.981	829.873
31	33.5595	82.1415	6.39919	26.9136	1.71759	2756.62
32	26.6848	85.1401	5.63278	28.964	2.50175	2271.95
33	16.1039	27.1889	4.45525	15.4028	1.17235	437.846
34	474.588	208.546	24.0718	113.259	2.1509	98973.4
35	18.9938	83.1974	4.66211	20.5521	1.76967	1580.23
36	15.839	66.2166	4.14654	25.355	3.22991	1048.8
37	112.257	160.443	11.0606	56.2294	2.24132	18010.8
38	19.0938	56.8743	4.78581	17.1874	1.23118	1085.95
39	54.7105	70.0773	8.2769	29.046	1.22713	3833.96
40	48.782	81.1684	7.70319	28.4185	1.31745	3959.56
41	16.677	36.5364	4.54184	15.582	1.15856	609.317
42	17.7448	28.6304	4.67137	16.2022	1.17724	508.042
43	34.4029	93.5537	6.38528	24.1035	1.34386	3218.52
44	26.0495	58.9805	5.48804	21.0033	1.34762	1536.41
45	21.9134	36.5973	5.11401	18.88	1.29444	801.972
46	22.3757	80.2764	5.26502	18.5377	1.22215	1796.24
47	20.286	113.452	4.79112	19.684	1.51993	2301.49
48	21.0186	41.8489	5.00653	18.345	1.27415	879.604
49	27.6607	50.3924	5.77118	21.6648	1.35032	1393.89
50	19.7183	73.9164	4.88387	18.1491	1.32933	1457.5
51	26.0522	38.8519	5.64769	19.719	1.18773	1012.18
52	35.4788	75.0438	6.27006	27.1135	1.64889	2662.47
53	34.5083	115.016	6.54357	22.1655	1.13298	3969
54	19.0505	35.4825	4.75738	18.0874	1.36658	675.96
55	30.3179	203.056	6.09725	21.5131	1.21477	6156.23
56	31.9348	175.505	6.30334	21.435	1.14491	5604.71
57	36.7512	196.445	6.68968	23.8901	1.23582	7219.6
58	12.9052	159.301	3.92166	14.3899	1.27686	2055.81
59	27.9333	181.793	5.85357	20.9746	1.25331	5078.08
	2198.18
LPL	Area (µm2)	Mean Intensity	Mean diameter (µm)	Perimeter (µm)	Roundness	IOD
1	93.0089	204.674	10.276	41.1215	1.44678	19036.5
2	23.9274	28.1713	5.32135	20.4435	1.38997	674.065
3	24.8492	48.49	5.5462	20.0267	1.28438	1204.94
4	14.0656	36.0317	4.12753	15.1631	1.3008	506.806
5	39.0256	103.14	6.8327	26.3812	1.41916	4025.1
6	30.802	38.778	6.17043	21.4794	1.19194	1194.44
7	18.3909	26.3252	4.74976	16.866	1.23087	484.144
8	37.3523	80.5701	6.74909	23.9888	1.226	3009.47
9	82.428	220.762	10.0446	35.84	1.24008	18196.9
10	28.9016	63.9459	5.9427	21.908	1.32152	1848.14
11	23.1623	70.5153	5.36642	18.0959	1.12504	1633.3
12	13.2464	62.3408	4.03251	14.4776	1.25917	825.794
13	18.2666	96.7571	4.65815	17.9377	1.40174	1767.42
14	21.27	76.9122	4.98762	19.0343	1.35549	1635.92
15	14.5792	47.2959	4.17302	15.388	1.29246	689.537
16	33.527	147.717	6.39683	23.1257	1.26937	4952.53
17	14.1872	123.504	4.11678	16.4981	1.52673	1752.18
18	14.9252	42.672	4.22283	15.2035	1.23242	636.889
19	14.909	120.575	4.28696	14.9212	1.18836	1797.65
20	13.8277	125.097	4.024	16.3652	1.54129	1729.8
21	21.1321	49.4539	5.09949	17.9472	1.21295	1045.07
22	18.2395	153.965	4.74204	16.7763	1.22792	2808.25
23	9.23466	35.2948	3.37041	11.2729	1.09507	325.935
24	34.4029	123.083	6.56303	22.2743	1.14763	4234.41
25	13.4059	117.812	4.03124	14.6252	1.26968	1579.39
26	25.3277	57.0491	5.55487	20.6379	1.33822	1444.92
27	14.5089	53.0982	4.19098	15.1507	1.25899	770.397
28	15.8795	46.903	4.43222	14.8937	1.11162	744.796
29	18.837	67.9014	4.78845	17.0319	1.22547	1279.06
30	13.9493	97.945	4.12135	14.3638	1.17701	1366.26
31	10.1727	25.5355	3.5197	12.4551	1.21352	259.765
32	18.7478	20.4679	4.76061	16.8146	1.20008	383.728
33	12.0759	95.163	3.86221	13.1298	1.13603	1149.18
34	15.7984	120.084	4.40149	15.3938	1.19363	1897.14
35	8.42906	41.635	3.20882	11.323	1.21041	350.944
36	18.4423	27.9877	4.74402	17.0083	1.24823	516.157
37	23.9004	45.3302	5.33929	19.6622	1.28721	1083.41
38	20.1724	110.44	5.00421	17.0819	1.15108	2227.85
39	13.7195	22.6906	4.12611	13.8112	1.1064	311.305
40	14.5873	74.0802	4.22704	14.7969	1.19442	1080.63
41	7.87487	69.3972	3.03966	11.2977	1.28982	546.494
42	13.4195	25.7369	4.0351	14.4704	1.2417	345.375
43	28.2771	33.7576	5.91872	20.2656	1.15578	954.568
44	16.3472	59.3977	4.40478	16.2472	1.285	970.986
45	20.7753	54.1446	5.03867	17.7368	1.20502	1124.87
46	21.9215	37.7666	5.09338	19.1456	1.33064	827.9
47	18.3909	100.405	4.71713	17.3493	1.30241	1846.54
48	33.3243	56.2541	6.40409	22.5771	1.21721	1874.63
49	83.0606	218	10.0246	39.1326	1.46715	18107.2
50	14.8766	156.474	4.16644	15.8609	1.34569	2327.79
51	17.3528	134.557	4.53982	16.5895	1.26207	2334.95
52	28.3933	36.1594	5.91879	21.0389	1.24057	1026.69
53	24.7952	97.3699	5.5252	18.9841	1.15666	2414.3
54	7.54506	104.206	3.01973	11.766	1.46011	786.238
55	12.2489	127.687	3.76801	14.507	1.36726	1564.03
56	23.8598	72.8767	5.41114	19.2637	1.23766	1738.82
57	19.6453	54.5336	4.84908	17.6734	1.26524	1071.33
58	21.4079	196.061	5.02363	19.5768	1.42463	4197.24
59	70.39	95.3611	9.24721	34.2293	1.32458	6712.47
60	16.1363	43.249	4.45851	15.6585	1.20917	697.879
61	18.2395	115.532	4.74204	16.7763	1.26432	2107.26
	1433.9
AVM	Area (µm2)	Mean Intensity	Mean diameter (µm)	Perimeter (µm)	Roundness	IOD
1	265.115	204.274	17.8622	93.4258	2.61993	54156
2	35.0994	65.8592	6.62869	25.0211	1.41939	2311.62
3	28.182	34.9494	5.86285	22.4188	1.41919	984.945
4	17.0677	20.8908	4.58667	17.5808	1.4411	356.557
5	32.3927	148.181	6.28976	35.5229	3.09998	4799.98
6	24.7119	78.687	5.53394	26.4795	2.2579	1944.51
7	192.652	213.818	15.2568	82.7225	2.82661	41192.4
8	18.8879	54.1608	4.81199	21.0098	1.85973	1022.98
9	22.0052	100.433	5.25237	29.5543	3.15869	2210.06
10	8.73913	84.7251	3.09341	25.2917	5.82474	740.423
11	35.2302	165.084	6.63022	30.2785	2.07082	5815.96
12	14.4674	114.703	4.01066	24.2334	3.23021	1659.46
13	27.9935	178.07	5.92897	25.6218	1.86618	4984.8
14	20.6974	43.8309	5.08421	18.0414	1.25145	907.187
15	20.3416	101.296	5.05703	25.7535	2.59464	2060.52
16	24.0489	116.173	5.36833	31.779	3.34175	2793.83
17	14.7381	70.9611	4.30373	21.7994	2.56591	1045.83
18	16.1979	122.621	4.35245	25.4681	3.18657	1986.2
19	24.6359	167.802	5.46101	25.2572	2.06059	4133.95
20	17.2578	29.3682	4.53249	18.2703	1.5392	506.83
21	18.8605	106.868	4.85774	23.2714	2.28498	2015.59
22	17.6775	36.5708	4.61775	18.6077	1.55867	646.479
23	21.6098	30.1943	5.08896	20.8519	1.60115	652.493
24	20.6275	23.2468	5.05336	18.5552	1.32824	479.524
25	37.1265	154.454	6.84683	32.3531	2.24356	5734.34
26	21.2297	33.7429	5.07059	19.8782	1.48116	716.351
27	9.64847	88.1879	3.32881	21.1238	3.68024	850.878
28	11.011	124.023	3.68188	13.5991	1.33654	1365.62
29	18.4287	118.026	4.76161	17.4554	1.3157	2175.06
30	16.4244	129.977	4.41304	18.373	1.63554	2134.8
31	11.2147	146.818	3.65347	14.1282	1.41636	1646.53
32	21.2266	74.4961	5.07404	19.9932	1.49856	1581.3
33	22.6773	44.5676	5.30222	19.7702	1.37158	1010.67
34	13.3436	148.521	4.05515	15.0926	1.35845	1981.8
	1121.57
PVM	Area (µm2)	Mean Intensity	Mean diameter (µm)	Perimeter (µm)	Roundness	IOD
1	16.3499	125.676	4.38534	22.4121	2.44478	2054.79
2	12.4252	90.6376	3.78729	22.2729	3.17717	1126.19
3	19.008	115.723	4.82166	22.5267	2.12446	2199.66
4	13.5352	119.626	4.0583	19.1703	2.16065	1619.17
5	14.989	114.556	4.16443	20.9087	2.321	1717.08
6	20.0436	112.785	4.8923	23.6218	2.21535	2260.61
7	10.8695	68.7461	3.64456	24.4017	4.35933	747.239
8	16.0732	38.4145	4.47609	17.9801	1.60057	617.443
9	7.22609	84.3485	2.98973	12.9642	1.85087	609.51
10	17.0221	46.9598	4.51427	21.9592	2.25429	799.352
11	24.3029	93.6769	5.52332	24.3121	1.93544	2276.62
12	8.26621	98.7967	3.20426	12.6358	1.53706	816.674
13	18.1048	74.5701	4.75548	29.6019	3.85155	1350.07
14	6.99039	72.2582	2.93249	15.0987	2.59518	505.113
15	16.2861	121.818	4.50394	20.7016	2.09403	1983.94
16	17.0646	36.4124	4.60648	16.8727	1.32758	621.364
17	8.81212	74.6109	3.29812	17.6394	2.8098	657.48
18	17.6759	81.1996	4.49485	34.3512	5.31242	1435.28
19	8.68438	72.1551	3.15958	20.4412	3.8288	626.623
20	31.5989	107.888	6.25964	32.0471	2.58639	3409.15
21	11.5158	47.6427	3.72712	15.3936	1.63747	548.644
22	33.7978	112.331	6.43105	30.878	2.24492	3796.53
23	22.466	36.8509	5.21514	20.8394	1.53828	827.89
24	20.0344	114.823	4.95807	25.5679	2.59658	2300.41
25	61.589	157.92	8.76896	38.9517	1.96038	9726.13
26	10.3586	78.9479	3.4153	19.1168	2.8075	817.79
27	11.6344	68.8411	3.66034	20.6825	2.92584	800.926
28	22.8522	29.3965	5.3242	20.1905	1.41957	671.774
29	13.9793	92.7604	4.20049	20.5672	2.40799	1296.72
30	29.2906	103.36	5.97772	32.3209	2.83811	3027.47
31	25.9634	96.4485	5.70238	28.6895	2.52275	2504.13
32	22.9313	121.462	5.26381	23.8934	1.98115	2785.28
33	22.0052	112.184	5.26434	22.6563	1.85628	2468.64
34	30.0555	158.833	6.11049	29.1811	2.25461	4773.79
35	122.094	202.474	12.3424	60.812	2.41032	24720.9
36	20.9073	91.9622	5.12595	24.2125	2.23138	1922.68
37	20.9408	112.209	5.03664	24.9254	2.36092	2349.73
38	11.7743	77.8894	3.83575	21.1514	3.02365	917.096
39	18.3982	32.1553	4.7479	18.5207	1.48364	591.601
40	10.6262	31.1143	3.58997	14.0584	1.48007	330.628
41	29.7042	115.846	6.0846	26.521	1.8843	3441.12
42	23.167	112.129	5.35888	22.9412	1.80781	2597.7
43	10.2415	75.835	3.5271	21.2413	3.50579	776.666
44	56.7275	128.27	8.45356	38.9404	2.12714	7276.41
45	12.5909	71.7022	3.95428	25.7374	4.18661	902.796
46	12.4738	39.346	3.92517	14.8634	1.40937	490.795
47	18.3283	81.6983	4.66545	27.9513	3.39214	1497.39
48	12.2092	77.7622	3.86541	24.1175	3.79113	949.417
49	18.0546	147.559	4.72262	20.5773	1.8663	2664.12
50	15.0741	107.363	4.22409	22.3834	2.6449	1618.4
51	8.13087	101.761	3.0252	15.1406	2.24356	827.405
52	16.242	90.4991	4.47407	16.8683	1.39411	1469.88
53	96.1304	200.848	11.0019	41.218	1.40638	19307.6
54	14.992	84.4786	4.29555	16.7306	1.48578	1266.5
	1192.61
RAL	Area (µm2)	Mean Intensity	Mean diameter (µm)	Perimeter (µm)	Roundness	IOD
1	423.208	236.275	22.8006	92.7789	1.61858	99993.5
2	39.7691	66.4364	7.02238	27.0515	1.46429	2642.11
3	33.746	89.5925	6.38993	25.4596	1.52852	3023.39
4	28.2041	147.098	5.91316	20.9953	1.24371	4148.76
5	112.522	164.488	11.2844	50.9944	1.83907	18508.5
6	38.9824	133.568	6.97243	24.5486	1.2302	5206.78
7	16.3364	78.6431	4.43588	17.7074	1.52737	1284.74
8	32.2159	50.2689	6.28364	22.9232	1.29799	1619.46
9	32.4159	124.521	6.13545	25.5018	1.59652	4036.46
10	17.5961	82.8284	4.61252	17.7167	1.4195	1457.46
11	53.8644	157.999	8.21354	29.9845	1.32826	8510.52
12	25.4575	68.7397	5.53055	22.171	1.53654	1749.94
13	37.3469	108.103	6.68186	26.8491	1.53601	4037.3
14	23.4949	45.4209	5.38494	19.3435	1.26732	1067.16
15	148.501	236.577	13.2924	54.3655	1.58383	35131.9
16	39.8069	67.5248	6.91501	27.4851	1.51018	2687.95
17	31.8482	125.981	6.20022	24.2943	1.47473	4012.28
18	43.2834	46.5629	7.06285	29.9757	1.65199	2015.4
19	20.2616	121.804	5.0096	19.6077	1.50997	2467.94
20	10.0267	34.3505	3.44129	14.2954	1.6219	344.424
21	66.0051	156.249	9.08483	31.3559	1.18536	10313.2
22	14.7576	88.8941	4.08824	19.1008	1.96734	1311.87
23	27.8527	64.0975	5.79433	23.7866	1.61654	1785.29
24	15.0063	57.8285	4.23685	17.1165	1.55362	867.793
25	34.2001	65.4819	6.43369	24.6829	1.41761	2239.49
26	29.718	80.01	5.92586	23.6217	1.49415	2377.74
27	18.5072	122.899	4.63719	20.4735	1.80233	2274.51
28	30.064	82.4364	5.9157	24.4538	1.58283	2478.37
29	29.7666	86.7433	5.76572	27.6632	2.04581	2582.06
30	18.099	87.991	4.64464	19.4534	1.66391	1592.55
31	23.0894	53.6222	5.10959	24.7528	2.11168	1238.1
32	17.8476	67.7019	4.63615	23.4019	2.44183	1208.31
33	37.3604	90.1024	6.74555	25.6268	1.39883	3366.26
34	28.9232	107.764	5.95873	22.1295	1.34737	3116.88
35	17.5691	83.3507	4.59612	17.963	1.4615	1464.4
36	25.5927	162.622	5.48204	22.0215	1.50788	4161.94
37	15.7741	52.0238	4.38759	16.7349	1.41284	820.628
38	14.4981	93.9372	4.19139	16.0135	1.4075	1361.91
39	26.109	110.469	5.69276	21.18	1.36726	2884.24
40	12.8653	67.8065	3.93451	14.9999	1.3917	872.348
41	17.6394	80.2539	4.6598	17.3715	1.36138	1415.63
42	34.9301	67.7522	6.55964	25.602	1.49327	2366.59
43	56.1676	41.1127	7.81719	35.5221	1.78773	2309.2
44	24.1491	81.4678	5.22336	22.3744	1.64965	1967.37
45	27.02	65.0342	5.66508	23.4992	1.62633	1757.23
46	23.5381	104.934	5.35611	20.3505	1.40013	2469.95
47	39.4095	99.69	6.77343	27.4708	1.52381	3928.73
48	13.0734	255	3.98802	15.1547	1.39796	3333.72
49	16.9771	183.955	4.54587	17.4699	1.43057	3123.02
50	21.981	176.621	5.16078	19.9213	1.43675	3882.31
51	22.792	241.874	5.2894	20.4652	1.46231	5512.78
52	17.5826	244.085	4.64861	19.6019	1.73901	4291.65
53	14.5684	207.439	4.1933	16.9461	1.56863	3022.05
	2042.32
RPL	Area (µm2)	Mean Intensity	Mean diameter (µm)	Perimeter (µm)	Roundness	IOD
1	17.269	49.5925	4.58001	16.7388	1.29113	856.415
2	19.3344	122.751	4.87493	17.2708	1.22768	2373.32
3	22.5568	155.164	5.15643	20.3383	1.45929	3500.01
4	9.22385	126.32	3.29357	12.461	1.33963	1165.15
5	11.3298	145.462	3.72581	13.8119	1.33992	1648.05
6	10.1565	56.016	3.49924	12.3942	1.20361	568.927
7	16.9798	119.063	4.57379	15.9131	1.18677	2021.66
8	9.23196	110.832	3.30554	12.5368	1.35478	1023.2
9	8.29389	66.5763	3.19256	10.9211	1.14437	552.177
10	14.6576	115.6	4.18234	15.6655	1.33235	1694.41
11	10.6323	55.1899	3.61021	12.3815	1.14738	586.796
12	15.1388	76.5521	4.27201	15.3713	1.24199	1158.91
13	21.6485	207.943	5.15421	18.1068	1.20516	4501.66
14	7.10442	90.3737	2.92776	10.4298	1.21846	642.052
15	13.3978	143.775	4.04389	13.8515	1.1396	1926.27
16	28.5474	169.469	5.93987	20.8388	1.21051	4837.91
17	22.9299	165.462	5.33037	18.716	1.21566	3794.01
18	8.4642	58.2268	3.21276	11.1216	1.16288	492.843
19	17.3907	136.196	4.57537	16.527	1.24985	2368.54
20	15.9444	120.259	4.42983	16.1363	1.29954	1917.45
21	14.4521	44.1379	4.13387	14.9354	1.22826	637.886
22	11.8542	56.1263	3.80992	13.2152	1.17236	665.334
23	17.7962	191.838	4.6582	16.7847	1.25976	3413.98
24	26.0387	139.321	5.61225	19.9118	1.21169	3627.73
25	15.447	147.688	4.18152	17.1625	1.51742	2281.34
26	17.7529	194.5	4.68675	15.9437	1.13946	3452.95
27	17.707	125.141	4.43514	20.3726	1.86526	2215.87
28	21.1051	81.157	5.08919	18.2211	1.25185	1712.83
29	23.4354	39.0359	5.27132	19.5749	1.30112	914.821
30	25.2737	117.154	5.60623	19.6751	1.21887	2960.91
31	44.2404	69.1108	7.31303	26.6245	1.27507	3057.49
32	20.8564	23.326	5.01398	18.4466	1.29833	486.496
33	21.8755	144.994	5.12563	18.4801	1.24234	3171.83
34	26.3415	61.9402	5.58852	20.932	1.32364	1631.6
35	30.2803	62.4865	5.98079	22.0723	1.28034	1892.11
36	15.5551	29.8757	4.24403	16.6912	1.42526	464.72
37	107.929	179.736	11.5019	42.5731	1.33636	19398.7
38	26.7848	64.4674	5.72901	20.2662	1.22024	1726.75
39	18.691	153.423	4.73035	17.4322	1.29378	2867.63
40	6.96655	131.16	2.89877	10.1569	1.1784	913.731
41	8.16143	162.669	3.16841	10.7268	1.12192	1327.61
42	9.06165	103.245	3.33569	11.2862	1.11861	935.566
43	66.1403	197.368	9.12381	31.1244	1.16554	13054
44	13.1086	135.837	3.96997	14.1837	1.22128	1780.64
45	18.4747	93.9524	4.66287	17.6706	1.34497	1735.75
46	11.9002	101.799	3.73973	13.753	1.26482	1211.42
47	14.6684	95.5623	4.18595	15.3177	1.2729	1401.75
48	18.5721	126.426	4.68062	17.6128	1.32919	2348
49	32.7944	81.2104	6.30483	22.4659	1.22473	2663.25
50	28.0879	99.8448	5.77385	21.4636	1.30519	2804.43
51	91.6573	196.063	10.6743	37.3238	1.20947	17970.6
52	13.6195	95.0855	3.98926	15.6013	1.42217	1295.02
53	18.3206	175.675	4.69221	17.2229	1.28844	3218.48
54	24.2356	88.1353	5.35569	20.6698	1.40285	2136.01
55	22.5433	61.3028	5.21417	18.8207	1.25038	1381.97
56	18.9181	89.5024	4.68717	17.9586	1.35662	1693.21
57	23.3732	83.2687	5.22337	20.0242	1.36516	1946.26
58	20.3184	101.243	4.70788	20.272	1.60951	2057.1
	1264.57

## Sheet: L1M05
LAL	Area (µm2)	Mean Intensity	Mean diameter (µm)	Perimeter (µm)	Roundness	IOD
1	13.7763	66.8569	4.04845	15.0213	1.30338	921.041
2	22.5406	42.3869	5.16487	19.2982	1.3148	955.425
3	18.053	61.6214	4.57467	17.8622	1.4064	1112.45
4	13.5952	50.0537	4.00551	15.3848	1.38544	680.489
5	328.228	180.771	19.9258	72.9558	1.29043	59334.1
6	13.2762	44.897	3.86605	15.2516	1.39426	596.06
7	9.9889	29.0663	3.45656	12.6008	1.26494	290.34
8	11.6974	23.871	3.5951	14.8818	1.50664	279.23
9	47.6142	46.932	7.69943	26.7683	1.19756	2234.63
10	9.92942	33.8266	3.46543	12.1558	1.18423	335.878
11	13.4762	14.5669	4.03086	14.3732	1.21992	196.307
12	15.9444	15.6706	4.43985	15.031	1.12761	249.858
13	15.72	20.9482	4.33017	16.2873	1.34288	329.307
14	8.81024	29.7235	3.16035	12.0957	1.32149	261.871
15	13.4276	24.0854	4.0528	14.0897	1.17651	323.408
16	12.0272	31.1454	3.68239	14.6435	1.41878	374.593
17	14.3386	26.6435	4.08575	15.6068	1.3518	382.03
18	16.0714	27.8779	4.40181	15.7845	1.23366	448.038
19	15.0361	15.361	4.30206	14.6412	1.13451	230.969
20	18.2666	25.5408	4.69631	16.9248	1.2479	466.542
21	22.0161	57.6047	5.2144	18.3112	1.21194	1268.23
22	15.1334	25.2161	4.25227	15.8955	1.32863	381.606
23	16.212	28.6805	4.36761	16.7773	1.38164	464.969
24	21.4295	28.2905	5.1475	17.6147	1.1522	606.252
25	13.6844	61.0891	4.06843	14.5568	1.23224	835.967
26	11.9164	44.5699	3.73654	14.2782	1.36142	531.112
27	13.2356	39.0462	3.96094	14.3332	1.23519	516.8
28	26.2334	45.881	5.68717	20.0936	1.22476	1203.61
29	13.3978	62.4066	4.00708	14.8008	1.30114	836.113
30	16.9933	45.6241	4.58098	15.5716	1.13547	775.303
31	25.0493	37.1951	5.5953	18.5905	1.09794	931.711
32	36.1168	63.4476	6.66498	23.2749	1.19359	2291.53
33	13.3789	91.0188	3.98142	14.2671	1.21071	1217.73
34	18.8938	42.3822	4.83888	16.4421	1.13864	800.758
35	27.7526	54.6535	5.85089	20.4571	1.19998	1516.78
36	17.4988	38.5563	4.60339	17.5276	1.39709	674.69
37	13.5763	29.1221	4.0894	13.7488	1.108	395.368
38	19.529	60.4579	4.89802	16.7247	1.1398	1180.68
39	24.4248	43.305	5.52124	18.5308	1.11879	1057.72
40	22.1675	48.637	5.18749	18.6536	1.24911	1078.16
41	23.9409	40.0869	5.45165	18.5625	1.14531	959.718
42	18.0963	49.2755	4.71604	16.1054	1.14062	891.702
43	14.7792	19.5586	4.23988	14.8202	1.18263	289.062
44	10.4647	32.5459	3.54428	12.9575	1.27676	340.582
45	18.4342	110.785	4.75912	16.5041	1.17584	2042.23
46	12.1732	34.7304	3.8623	13.2022	1.13941	422.78
47	16.4418	83.5141	4.50931	15.5167	1.16531	1373.12
48	16.0931	93.2842	4.43339	15.1653	1.13725	1501.23
49	16.0012	116.873	4.45744	14.9284	1.10832	1870.1
50	16.7824	29.3637	4.45325	16.2403	1.25062	492.795
51	15.0604	63.0826	4.20807	16.6025	1.45646	950.048
52	12.111	57.6446	3.85681	12.9848	1.10784	698.136
53	7.11253	67.5257	2.92036	10.5113	1.23616	480.278
54	20.5996	67.6698	4.91906	18.3974	1.30751	1393.97
55	14.0439	30.2674	4.16699	14.1978	1.1422	425.073
56	16.3526	88.8053	4.49325	15.225	1.12803	1452.2
57	14.0034	115.978	4.16652	13.9396	1.10423	1624.08
58	13.2897	99.3153	4.03377	14.0209	1.17713	1319.87
59	11.3784	252.44	3.741	12.8552	1.15576	2872.37
60	9.69694	208.544	3.44527	11.7759	1.13801	2022.24
61	10.0403	168.067	3.50989	12.0988	1.1602	1687.43
	1327.35
LPL	Area (µm2)	Mean Intensity	Mean diameter (µm)	Perimeter (µm)	Roundness	IOD
1	17.7935	39.3063	4.6461	16.3689	1.19831	699.396
2	16.2958	69.6224	4.27501	17.8897	1.56286	1134.56
3	8.88052	16.6341	3.17792	12.1976	1.33321	147.719
4	16.9311	16.0156	4.47255	17.4811	1.43629	271.163
5	9.13734	18.6541	3.29128	12.0088	1.25594	170.449
6	166.486	80.9246	13.5969	57.8941	1.60207	13472.8
7	15.5957	14.2064	4.34392	15.4499	1.21798	221.559
8	16.8284	35.5052	4.44174	16.8285	1.33918	597.496
9	11.446	24.6179	3.51338	15.0424	1.57314	281.776
10	14.2413	23.8612	3.94346	16.5754	1.53522	339.814
11	8.97514	18.8708	3.2382	12.4598	1.37648	169.368
12	13.4411	23.5072	4.00903	14.4677	1.23925	315.963
13	12.2165	35.9737	3.85664	13.3466	1.16035	439.471
14	16.1255	33.3744	4.3019	17.2455	1.46767	538.179
15	8.65074	14.4787	3.15577	12.0217	1.32944	125.252
16	9.57799	19.7547	3.40591	12.2037	1.23736	189.211
17	5.21477	34.9487	2.51416	8.73249	1.16367	182.249
18	15.1199	21.6252	4.31443	14.6685	1.13243	326.971
19	22.4216	18.5369	5.05196	19.9608	1.41409	415.627
20	14.1548	14.4561	4.15454	14.4332	1.17116	204.622
21	18.1909	24.4258	4.63544	17.0585	1.27296	444.326
22	20.3941	29.8929	4.99638	18.2329	1.29717	609.639
23	14.663	10.9181	4.25825	14.7921	1.18748	160.093
24	18.4531	38.4769	4.72361	17.4907	1.31927	710.017
25	8.52098	26.4483	3.23383	11.0752	1.14553	225.365
26	7.2531	43.8673	2.95026	11.0611	1.34234	318.174
27	14.144	51.0094	4.10015	15.049	1.27419	721.474
28	12.7058	33.1785	3.86577	14.1976	1.26247	421.559
29	12.6301	38.1274	3.91093	13.6816	1.1794	481.551
30	9.8267	23.0952	3.42346	12.8688	1.34109	226.949
31	52.5181	43.8736	7.89024	29.2617	1.29742	2304.16
32	6.43128	26.05	2.77639	9.96766	1.22936	167.535
33	13.9736	26.1408	4.14233	14.6663	1.22496	365.283
34	9.29684	29.3236	3.37241	11.6794	1.1676	272.617
35	11.2351	22.9223	3.69958	12.6721	1.1374	257.535
	649.77
AVM	Area (µm2)	Mean Intensity	Mean diameter (µm)	Perimeter (µm)	Roundness	IOD
1	39.2203	95.3157	6.86272	26.325	1.4061	3738.31
2	18.8703	45.329	4.76571	18.5283	1.44771	855.372
3	23.1842	112.43	5.3109	19.9875	1.37125	2606.61
4	59.3359	122.982	8.30741	33.2269	1.48065	7297.23
5	15.2357	52.5461	4.32424	15.7935	1.30283	800.574
6	61.4809	140.958	8.46427	35.1215	1.5966	8666.22
7	23.6291	80.4184	5.42649	19.1293	1.23238	1900.21
8	18.2069	45.784	4.6529	18.3867	1.47762	833.586
9	25.8357	134.998	5.43921	22.3921	1.5444	3487.77
10	16.0103	46.1636	4.37769	17.4235	1.5089	739.091
11	26.9737	64.7276	5.799	20.7501	1.27025	1745.95
12	17.909	34.7813	4.63769	18.9858	1.60168	622.898
13	20.0739	100.417	4.98266	18.8937	1.41512	2015.75
14	39.971	91.1814	7.04448	25.7963	1.32483	3644.61
15	20.2447	112.598	5.00377	19.231	1.45373	2279.52
16	17.8494	67.8131	4.6237	17.9541	1.43712	1210.42
17	33.3333	172.934	6.36757	23.6949	1.34036	5764.47
18	21.2378	133.341	5.11792	17.9119	1.20217	2831.86
19	12.3955	135.751	3.73798	15.9475	1.63272	1682.7
20	17.8256	47.6495	4.64126	17.8722	1.42595	849.38
21	18.9299	124.556	4.75347	18.4353	1.4287	2357.83
22	22.9816	68.0824	5.32254	19.6909	1.34259	1564.64
23	25.7622	165.755	5.56495	21.4437	1.42039	4270.21
24	28.1734	78.8318	5.90338	22.3002	1.40466	2220.96
25	14.8027	70.0313	4.2368	16.5458	1.47172	1036.65
26	23.9588	78.3937	5.4438	19.8331	1.3065	1878.22
27	27.8556	99.9293	5.73488	22.3174	1.42287	2783.59
28	17.3966	76.7214	4.60344	17.227	1.35751	1334.69
29	19.6608	164.193	4.94033	18.4847	1.38298	3228.16
30	15.5415	54.3804	4.3734	16.162	1.33748	845.155
31	16.5664	43.9128	4.51971	16.7592	1.34919	727.476
32	17.472	41.3361	4.60696	17.3518	1.37131	722.227
33	30.0443	102.554	6.10401	22.1075	1.29452	3081.16
34	29.794	40.5608	6.05569	21.8764	1.27825	1208.47
35	21.8932	45.2292	5.15431	20.3763	1.50916	990.213
36	31.4187	66.7889	6.13752	23.8315	1.43849	2098.42
37	20.2685	39.8461	4.96468	18.7277	1.37701	807.621
38	23.8039	29.0669	5.29378	21.4241	1.53444	691.905
39	22.1792	70.0749	5.18006	19.3751	1.34689	1554.2
40	13.0867	78.4841	4.03097	14.0671	1.20329	1027.1
41	218.815	125.892	14.8318	79.1766	2.27986	27547.1
42	405.929	82.2052	21.8613	87.09	1.48688	33369.4
43	44.1816	162.934	6.98911	30.9361	1.72377	7198.68
44	40.3365	88.247	7.0872	26.5521	1.39088	3559.57
45	32.7971	104.151	6.39858	22.9936	1.28283	3415.84
46	11.7003	53.1512	3.80973	13.8231	1.29958	621.887
47	12.1214	76.6061	3.84399	14.5322	1.38644	928.573
	1736.29
PVM	Area (µm2)	Mean Intensity	Mean diameter (µm)	Perimeter (µm)	Roundness	IOD
1	18.332	35.8085	4.7205	16.7141	1.21267	656.442
2	9.47189	60.5829	3.28561	12.9628	1.41173	573.835
3	14.8245	63.5301	4.14634	16.3329	1.43198	941.804
4	19.5734	39.7434	4.90479	16.9101	1.16256	777.912
5	102.779	148.704	10.6753	44.5208	1.53466	15283.6
6	9.88302	51.4045	3.48412	12.2913	1.21645	508.032
7	24.0501	39.7925	5.40268	19.2769	1.22955	957.014
8	89.7218	165.014	10.2431	39.7123	1.39876	14805.4
9	16.9696	40.3429	4.59817	15.7346	1.16099	684.602
10	15.8871	76.6607	4.40949	15.7126	1.23663	1217.92
11	15.8315	33.5447	4.43902	14.9597	1.12489	531.063
12	22.787	37.5078	5.33908	17.7302	1.09782	854.688
13	15.7938	66.099	4.36008	15.7505	1.24995	1043.95
14	12.9595	37.2097	3.97962	13.8654	1.1805	482.22
15	41.4507	58.9632	7.03503	25.8808	1.28592	2444.07
16	30.6382	62.7894	6.07146	21.9863	1.25554	1923.75
17	51.6694	126.075	7.78201	29.635	1.35259	6514.22
18	15.5455	92.2568	4.34088	15.6258	1.24988	1434.18
19	52.7578	148.975	7.91889	29.9451	1.35255	7859.59
20	17.3469	55.6421	4.60844	16.3412	1.22499	965.219
21	6.16497	40.7784	2.7496	9.37364	1.13416	251.397
22	19.6608	37.4855	4.91784	17.2365	1.20251	736.994
23	17.5793	79.9045	4.55287	17.0918	1.3224	1404.67
24	18.6598	100.09	4.6846	17.8325	1.35615	1867.65
25	45.2263	60.9931	7.44345	26.5256	1.23802	2758.49
26	73.3898	198.48	9.55393	32.7095	1.16012	14566.4
27	7.41226	76.2634	3.01411	10.3325	1.14617	565.284
28	21.5635	76.7188	5.11729	19.0214	1.33523	1654.33
29	39.4904	97.3231	6.99268	24.5474	1.21426	3843.33
30	4.49463	76.8763	2.33413	7.9827	1.12822	345.53
31	18.3877	51.9058	4.76476	16.3354	1.15484	954.426
32	15.9407	77.4325	4.41597	15.5712	1.21039	1234.33
33	23.0829	137.116	5.23111	19.6895	1.33651	3165.04
34	17.6468	65.8936	4.69237	15.8272	1.12961	1162.81
35	5.1441	72.3923	2.47355	8.65973	1.16009	372.393
36	18.763	54.0119	4.83529	16.4124	1.14244	1013.43
37	23.5655	83.411	5.22901	20.3418	1.3973	1965.62
38	13.7461	62.1243	4.06491	14.3539	1.19275	853.964
39	9.00316	71.4816	3.33293	11.5267	1.17437	643.56
40	17.9249	93.0625	4.69744	16.2827	1.17702	1668.13
41	19.8395	63.3723	4.93779	17.7075	1.25769	1257.28
42	30.9043	88.2465	6.22142	21.0955	1.14591	2727.2
43	25.0333	116.72	5.50252	19.8257	1.24949	2921.88
44	17.913	75.2627	4.40046	20.198	1.81233	1348.18
45	8.03194	136.993	3.08226	11.1625	1.23451	1100.32
46	23.6867	74.8373	5.4264	18.7646	1.18295	1772.65
47	121.138	163.936	12.1123	45.6031	1.36614	19858.9
48	6.85416	74.9131	2.88826	10.5194	1.28474	513.466
	1268.52
RAL	Area (µm2)	Mean Intensity	Mean diameter (µm)	Perimeter (µm)	Roundness	IOD
1	22.3513	18.5497	5.23142	18.2021	1.17958	414.611
2	347.73	146.371	20.6885	73.5405	1.23766	50897.4
3	15.5686	32.6008	4.3736	15.1516	1.17343	507.55
4	20.3076	15.0482	5.01153	17.2258	1.16276	305.593
5	17.0906	21.566	4.58889	15.8626	1.1716	368.575
6	17.9611	25.025	4.70728	15.8364	1.11114	449.476
7	20.2535	34.5178	5.00075	18.0871	1.28537	699.107
8	10.9297	19.1679	3.58418	14.6128	1.55471	209.499
9	18.2476	33.6661	4.76048	15.9229	1.10568	614.327
10	19.7588	13.9685	4.94886	16.8021	1.13698	276.002
11	25.3845	21.8267	5.62389	18.8405	1.11277	554.061
12	13.0464	27.0419	3.90219	15.9761	1.55683	352.799
13	33.8217	24.2535	6.43282	22.2194	1.16161	820.293
14	21.8999	30.0838	5.14463	18.6423	1.26284	658.832
15	20.1643	41.2613	4.96443	17.4439	1.20086	832.006
16	18.5369	11.7697	4.75099	16.6233	1.18628	218.174
17	24.6519	32.3244	5.51736	19.9121	1.27989	796.857
18	36.0465	23.3091	6.62649	24.1038	1.28262	840.214
19	15.9201	43.2196	4.44848	15.5262	1.20497	688.058
20	10.2619	33.2052	3.56376	11.7896	1.07785	340.75
21	19.6074	17.977	4.92581	16.7336	1.13644	352.482
22	32.6809	39.6595	6.38451	22.3531	1.21666	1296.11
23	32.9052	33.8956	6.35304	25.0239	1.51438	1115.34
24	13.0437	26.2104	4.00239	13.6273	1.13294	341.88
25	32.8809	45.7845	6.34696	22.4615	1.22102	1505.44
26	46.1895	47.2046	7.53814	26.9606	1.2523	2180.36
27	14.8036	19.7882	4.24124	14.8213	1.18085	292.936
28	54.4294	54.8431	8.25559	28.0362	1.1492	2985.07
29	19.283	18.1545	4.84903	16.8394	1.17023	350.074
30	26.6551	23.7757	5.71876	19.8639	1.17798	633.742
31	29.3557	39.8718	5.91123	21.808	1.28923	1170.47
32	20.1941	29.3041	4.90686	18.0824	1.28848	591.77
33	27.7391	30.3495	5.83583	21.0876	1.27571	841.868
34	33.0242	26.9317	6.41187	22.7057	1.2423	889.398
35	31.1372	32.9918	6.10924	21.9787	1.23457	1027.28
36	13.9358	32.5451	4.05023	15.3088	1.33826	453.542
37	15.9606	45.4079	4.33877	16.0603	1.28602	724.737
38	13.2329	36.6911	3.90364	14.8111	1.31919	485.531
39	104.412	93.514	11.0296	42.6137	1.38401	9763.95
40	35.5356	32.1287	6.64694	22.7458	1.15859	1141.71
41	26.1685	42.6961	5.69884	19.1862	1.11941	1117.29
42	20.8807	41.2136	5.03208	18.0299	1.23889	860.57
43	14.5846	54.9648	4.17006	15.2604	1.27066	801.639
44	16.0606	38.5292	4.43397	15.5819	1.20301	618.803
	1424.63
RPL	Area (µm2)	Mean Intensity	Mean diameter (µm)	Perimeter (µm)	Roundness	IOD
1	23.2759	57.343	5.38682	18.149	1.12613	1334.71
2	26.0441	61.7542	5.68234	19.3439	1.14332	1608.33
3	22.181	73.8948	5.21788	18.256	1.1957	1639.06
4	14.2926	71.073	4.13045	14.9839	1.25005	1015.82
5	19.2614	107.98	4.80797	17.6505	1.28711	2079.85
6	23.9112	101.556	5.42359	18.9548	1.19571	2428.32
7	14.9063	99.3168	4.2457	15.3565	1.25895	1480.45
8	15.4578	115.618	4.33871	14.8934	1.14191	1787.2
9	24.2626	137.32	5.44095	19.1439	1.20202	3331.74
10	19.3668	84.7616	4.87467	16.9648	1.18257	1641.56
11	16.7121	116.607	4.54284	15.5374	1.14952	1948.75
12	14.0196	50.9489	4.14683	14.4246	1.18103	714.283
13	15.7903	42.4902	4.42001	15.1013	1.14928	670.932
14	12.1543	77.0787	3.83244	13.5969	1.21043	936.837
15	14.5332	53.9133	4.23548	14.3311	1.12457	783.535
16	27.977	144.715	5.88579	20.3493	1.17784	4048.68
17	169.149	191.387	13.9703	56.9005	1.52319	32372.9
18	18.4855	58.4648	4.72274	17.2967	1.2879	1080.75
19	15.4416	46.52	4.38242	14.8334	1.13392	718.341
20	21.6241	32.6796	5.17864	17.4071	1.11508	706.668
21	16.8149	59.4698	4.46642	16.1136	1.2288	999.977
22	33.4567	75.0322	6.45441	21.7772	1.128	2510.33
23	17.2231	34.1383	4.49935	17.1663	1.36155	587.966
24	10.0889	50.4191	3.46452	12.8369	1.29978	508.674
25	29.9829	51.6586	6.08814	21.4619	1.22252	1548.88
26	12.5679	153.763	3.8288	14.0988	1.25862	1932.48
27	16.1796	88.5651	4.36008	16.5456	1.34645	1432.95
28	32.9106	126.195	6.4011	22.261	1.19824	4153.16
29	17.9151	41.9057	4.68636	16.0278	1.14109	750.746
30	24.1923	92.5784	5.45033	19.3044	1.22582	2239.69
31	22.8839	60.7617	5.30562	18.3482	1.17071	1390.47
32	10.5917	61.4548	3.61788	12.1716	1.11306	650.914
33	16.7148	181.876	4.4407	16.2717	1.26054	3040.03
34	13.852	115.505	4.13427	14.1395	1.14854	1599.98
35	24.2951	79.5706	5.43906	19.3938	1.23196	1933.17
36	14.7306	203.077	4.27364	14.4749	1.13188	2991.45
37	19.2479	197.235	4.76649	17.9888	1.33787	3796.36
	862.495

## Sheet: L1M07
LAL	Area (µm2)	Mean Intensity	Mean diameter (µm)	Perimeter (µm)	Roundness	IOD
1	122.737	212.835	11.5324	52.8884	1.81357	26122.8
2	39.1425	67.0524	6.84452	25.5537	1.32755	2624.6
3	38.831	145.233	6.64276	27.2011	1.5163	5639.55
4	22.7186	103.631	5.06238	19.8539	1.38071	2354.34
5	49.0342	149.785	7.49507	29.4133	1.40404	7344.59
6	63.9009	112.528	8.78058	31.5249	1.23763	7190.63
7	46.7608	79.6653	7.61183	26.3743	1.18378	3725.21
8	24.0383	113.04	5.45989	20.1031	1.33787	2717.29
9	38.94	100.353	6.92107	25.8131	1.36168	3907.76
10	488.851	225.642	24.2654	95.1942	1.47514	110305
11	30.4264	34.9533	6.12438	21.3873	1.19633	1063.5
12	14.5942	61.901	4.24948	15.5949	1.32609	903.399
13	20.8656	111.376	5.02137	17.869	1.21775	2323.94
14	29.0172	130.056	5.93032	21.6162	1.28143	3773.86
15	25.6577	66.7179	5.59864	19.7194	1.20604	1711.83
16	24.1628	90.2802	5.33184	19.6473	1.27131	2181.42
17	31.8045	100.498	6.19393	22.4737	1.26372	3196.27
18	30.2668	92.1696	6.07147	22.9478	1.38455	2789.68
19	15.6297	85.1313	4.38728	14.866	1.1252	1330.58
20	34.4321	130.863	6.46342	24.201	1.35361	4505.9
21	24.6261	83.4948	5.49883	19.7983	1.26664	2056.15
22	170.604	224.161	14.3539	52.9421	1.30739	38242.7
23	26.7321	100.644	5.74656	19.7403	1.16002	2690.43
24	16.8949	100.279	4.54161	15.776	1.17226	1694.2
25	22.9911	153.199	5.31972	18.2709	1.15545	3522.22
26	43.5453	136.995	7.37566	25.2504	1.16516	5965.5
27	28.0557	133.231	5.85187	22.0467	1.37866	3737.88
28	35.4949	134.374	6.62912	22.78	1.16341	4769.6
29	37.6165	115.142	6.80867	24.0863	1.2273	4331.24
30	26.1131	126.203	5.63599	20.0231	1.22178	3295.55
31	17.401	105.166	4.44715	18.1775	1.51107	1829.99
32	76.2178	80.7147	9.5826	35.0557	1.28307	6151.9
33	35.1601	103.295	6.61638	22.1792	1.11335	3631.87
34	21.3989	91.8785	5.15403	17.3839	1.1238	1966.1
35	23.0222	83.7153	5.33063	17.7816	1.09291	1927.31
36	32.5753	76.2084	6.364	21.8822	1.16973	2482.51
37	19.908	106.622	4.94938	17.172	1.1787	2122.64
38	20.2428	73.9708	4.93319	18.2445	1.30853	1497.37
39	12.7568	69.3274	3.94625	14.2589	1.26829	884.398
40	24.848	100.547	5.51136	20.4574	1.34029	2498.38
41	34.5326	39.5984	6.48146	23.7996	1.30526	1367.44
42	35.7282	37.3506	6.46826	23.774	1.25888	1334.47
43	24.6936	33.6774	5.4639	19.3825	1.21066	831.617
44	27.7089	39.8005	5.79346	20.4887	1.20559	1102.83
45	25.1369	36.8998	5.56677	19.2577	1.17406	927.546
46	20.7044	38.6546	4.98819	18.6033	1.33017	800.321
47	21.031	37.7354	4.98241	19.9151	1.5007	793.614
48	23.2414	35.1292	5.35664	18.9404	1.22831	816.453
49	34.4218	40.7509	6.38015	24.1375	1.34692	1402.72
50	27.5573	44.716	5.776	21.7613	1.36749	1232.25
51	22.0225	39.2831	5.21172	19.9933	1.44442	865.112
52	14.4756	37.7877	4.21256	14.0333	1.08262	546.999
53	24.7403	38.4866	5.39785	20.2345	1.31695	952.169
54	20.2145	39.3148	4.97981	17.9804	1.2727	794.728
55	21.4509	37.301	5.06908	19.2423	1.37359	800.141
56	11.3145	35.7469	3.67639	13.4968	1.28119	404.459
57	13.6824	31.7992	4.04626	15.4083	1.38083	435.09
58	25.516	45.7541	5.4418	21.1126	1.39015	1167.46
59	49.0957	38.5367	7.66478	28.2692	1.29531	1891.99
60	22.8332	40.4358	5.26579	18.5634	1.201	923.276
61	17.9982	35.1805	4.66544	17.5356	1.35957	633.187
	2426.12
LPL	Area (µm2)	Mean Intensity	Mean diameter (µm)	Perimeter (µm)	Roundness	IOD
1	116.42	139.437	12.0544	41.17	1.15858	16233.3
2	123.205	192.417	12.1492	45.1362	1.31586	23706.8
3	11.346	46.8061	3.7216	12.8845	1.16436	531.061
4	18.7856	99.6909	4.78617	17.4536	1.29043	1872.75
5	25.1304	115.05	5.46471	20.4181	1.32014	2891.25
6	15.6822	163.51	4.29992	15.9019	1.28317	2564.19
7	11.6244	72.0744	3.77084	12.7342	1.1101	837.824
8	11.154	73.7281	3.68884	12.7452	1.15891	822.366
9	14.9901	112.17	4.20069	15.5147	1.27783	1681.43
10	11.1649	138.235	3.67572	13.1337	1.22945	1543.37
11	14.5089	119.79	4.17423	14.8448	1.20866	1738.02
12	15.3524	89.4742	4.34047	15.2933	1.21233	1373.64
13	37.3063	44.7555	6.81494	23.2268	1.15077	1669.66
14	16.0363	177.517	4.40095	15.3154	1.16396	2846.71
15	18.4693	114.939	4.74222	16.9699	1.24078	2122.85
16	52.3261	65.9433	8.1028	27.2419	1.12861	3450.56
17	9.48607	64.5147	3.39958	11.6481	1.13819	611.991
18	12.4571	85.5302	3.89013	13.5518	1.17319	1065.45
19	13.5411	104.926	4.04031	14.539	1.24224	1420.81
20	19.6831	117.506	4.89758	17.3155	1.21217	2312.89
21	18.6856	80.6146	4.77369	16.631	1.17793	1506.33
22	30.3722	140.682	5.88237	23.5172	1.44905	4272.81
23	15.6146	77.6543	4.39933	14.6519	1.09408	1212.54
24	15.0874	131.995	4.23637	15.3022	1.23505	1991.46
25	30.7885	75.2555	6.18973	21.1372	1.15477	2317.01
26	11.4974	164.987	3.74638	12.9059	1.15285	1896.91
27	11.1324	103.202	3.6728	12.9448	1.19781	1148.89
28	53.7427	62.5541	8.21386	27.7025	1.13634	3361.83
29	15.5173	90.4096	4.3764	15.0848	1.16696	1402.91
30	17.8746	55.167	4.63403	16.5727	1.22276	986.087
31	12.7112	54.8209	3.95402	13.6717	1.17017	696.838
32	14.0169	81.1306	4.12877	14.2296	1.14954	1137.2
33	16.039	40.593	4.43702	15.1748	1.14251	651.071
34	14.125	98.7633	4.17186	14.2733	1.14776	1395.03
35	8.18035	68.2449	3.11195	12.0739	1.41811	558.267
36	29.6883	45.812	6.08019	20.5842	1.13573	1360.08
37	13.6006	43.0837	4.06567	14.0042	1.14749	585.963
38	28.2906	41.9365	5.93658	20.0485	1.1306	1186.41
39	22.6379	27.3118	5.29919	17.8075	1.11471	618.282
40	132.475	178.685	12.4999	47.3205	1.3451	23671.4
41	15.9444	175.692	4.40256	15.3364	1.17389	2801.3
42	11.7434	106.876	3.80837	12.7245	1.09719	1255.09
43	17.6421	30.3777	4.63292	15.9638	1.14951	535.927
44	14.1656	27.0258	4.14909	14.8267	1.23494	382.836
45	18.3098	23.8904	4.69453	16.5471	1.19001	437.43
46	14.5197	135.539	4.2046	15.1728	1.26173	1967.99
47	8.24794	193.017	3.16783	10.8379	1.13328	1591.99
48	12.1705	247.581	3.85787	13.5934	1.2082	3013.19
	1193.49
AVM	Area (µm2)	Mean Intensity	Mean diameter (µm)	Perimeter (µm)	Roundness	IOD
1	8.87956	49.7497	3.28913	16.9529	2.57566	441.755
2	21.2821	76.1077	4.95417	23.8285	2.1231	1619.74
3	26.2611	84.4256	5.5492	27.1628	2.23576	2217.11
4	16.5368	77.6794	4.30269	20.6219	2.04642	1284.57
5	22.0218	136.439	5.2417	21.6928	1.70048	3004.63
6	9.98513	40.1864	3.49298	23.6204	4.44644	401.266
7	229.37	195.236	16.6175	85.8256	2.55557	44781.2
8	34.4477	117.921	6.38772	29.0357	1.94758	4062.12
9	22.5862	99.0457	5.19237	24.7293	2.15462	2237.07
10	31.8239	116.742	6.28797	26.6029	1.76968	3715.18
11	236.86	187.997	16.8528	90.5065	2.75206	44528.8
12	31.5164	101.171	6.13954	26.608	1.78763	3188.56
13	36.9819	108.509	6.73841	32.7106	2.30238	4012.86
14	10.8415	25.3569	3.61119	13.0513	1.25028	274.908
15	16.2137	74.2543	4.413	17.8979	1.57222	1203.93
16	24.1589	80.524	5.32666	25.5175	2.14481	1945.38
17	27.4289	68.2875	5.85334	23.585	1.61381	1873.05
18	16.2487	89.4998	4.45358	18.4827	1.67303	1454.25
19	41.5794	94.7027	7.21952	27.7968	1.47877	3937.68
20	17.3076	69.5744	4.48314	22.4167	2.31047	1204.16
21	33.237	82.2919	6.38885	28.6608	1.96673	2735.14
22	22.0763	91.4576	5.226	21.3332	1.6405	2019.04
23	37.5347	130.475	6.70747	32.9404	2.30046	4897.36
24	32.9023	113.357	6.39435	28.0743	1.90626	3729.7
25	32.1081	128.235	6.31153	30.1799	2.25741	4117.37
26	22.8354	73.5189	5.28903	21.8777	1.66796	1678.83
27	20.4452	85.1116	4.99075	22.4199	1.95644	1740.12
28	36.4175	138.746	6.63426	30.4378	2.02445	5052.78
29	35.1796	145.602	6.60802	28.0605	1.78111	5122.2
30	11.9822	67.9168	3.85608	16.9355	1.9048	813.79
31	32.6064	135.556	6.37671	28.5695	1.99202	4419.98
32	45.5112	100.567	7.05819	40.1052	2.81238	4576.94
33	16.3188	79.8454	4.40619	19.9372	1.93834	1302.98
34	31.1894	119.125	6.16847	26.9581	1.85422	3715.44
35	12.605	47.3462	3.93497	19.5453	2.41174	596.799
36	43.5959	133.352	7.23431	32.9381	1.98035	5813.61
37	21.1887	49.7577	4.81094	33.5798	4.23488	1054.3
38	25.2801	75.7396	5.51041	23.6337	1.75822	1914.7
39	25.5565	119.727	5.5503	23.9208	1.78173	3059.81
40	21.9595	245.089	5.21691	17.5201	1.11235	5382.02
	1442.86
PVM	Area (µm2)	Mean Intensity	Mean diameter (µm)	Perimeter (µm)	Roundness	IOD
1	15.574	95.4279	4.31225	21.2394	2.30502	1486.2
2	12.2327	36.6093	3.83805	13.731	1.22652	447.83
3	11.6515	72.5072	3.61095	23.5235	3.77933	844.815
4	11.6839	84.5944	3.75549	17.9381	2.19157	988.393
5	16.2418	79.5922	4.38974	26.2571	3.37794	1292.72
6	13.7952	86.1219	4.01092	22.3468	2.88066	1188.07
7	14.0061	52.3245	4.11059	16.8901	1.62084	732.861
8	20.3482	82.6863	4.97417	25.1834	2.48023	1682.51
9	19.8102	71.3837	4.61467	34.3186	4.73109	1414.13
10	17.0906	41.4685	4.59016	17.907	1.49306	708.722
11	22.8596	96.0512	5.1898	29.6256	3.05531	2195.69
12	8.31282	52.6676	3.17473	13.0741	1.63632	437.816
13	9.03461	74.5518	3.25776	18.6725	3.07104	673.546
14	18.6856	111.891	4.72762	20.6351	1.81342	2090.74
15	32.4105	113.682	6.30834	32.5086	2.59478	3684.5
16	37.4901	118.581	6.79256	35.1949	2.62925	4445.61
17	29.9397	83.7442	6.02617	31.196	2.58667	2507.27
18	11.9137	81.7186	3.69553	19.8279	2.62601	973.57
19	22.6001	99.2298	5.24776	25.5725	2.30264	2242.6
20	99.4862	166.171	11.1642	63.7034	3.24604	16531.7
21	23.9328	93.947	5.34923	26.7483	2.37897	2248.42
22	25.1358	89.3658	5.49241	28.8458	2.63429	2246.28
23	27.6499	76.0539	5.84152	31.504	2.85645	2102.88
24	38.804	114.458	6.83734	34.8815	2.49519	4441.42
25	20.4617	85.501	4.96706	24.9448	2.41997	1749.5
26	10.2484	64.5276	3.31839	24.8732	4.80391	661.306
27	42.8022	131.755	7.27675	35.7538	2.37666	5639.4
28	34.6381	147.407	6.45638	31.6444	2.30054	5105.9
29	23.3462	93.7641	5.3471	28.0218	2.6765	2189.03
30	12.4381	105.507	3.7317	22.9937	3.38263	1312.32
31	32.7998	105.707	6.37354	32.6035	2.57897	3467.17
32	17.6664	35.9357	4.64614	17.1996	1.33254	634.856
33	29.8072	92.7222	6.07168	31.2703	2.61056	2763.79
34	27.7851	100.611	5.83545	28.0198	2.24858	2795.49
35	72.4824	130.791	9.43126	53.7207	3.1684	9480.01
36	107.404	153.409	11.6091	60.5976	2.72069	16476.8
37	23.9517	99.6096	5.3927	27.7741	2.56291	2385.82
38	14.1737	89.1293	4.16027	18.6851	1.96019	1263.29
39	10.4025	76.1473	3.55101	17.2722	2.28217	792.124
40	7.11793	65.444	2.87994	20.7925	4.83338	465.826
41	16.2012	89.6901	4.43227	21.0969	2.18615	1453.09
42	13.1086	83.0186	3.93618	22.2044	2.99305	1088.25
43	22.6703	76.5384	5.26347	24.2234	2.05969	1735.15
44	22.2216	105.689	5.20183	26.7785	2.56796	2348.57
45	16.0012	96.8723	4.33132	23.9874	2.86158	1550.07
46	40.453	104.739	7.08846	24.4579	1.17673	4237.02
47	10.4782	62.9002	3.50046	13.6792	1.4211	659.081
48	12.5057	77.275	3.72714	15.7456	1.5776	966.379
49	33.0756	249.007	6.33494	23.4	1.31739	8236.04
	1234.93
RAL	Area (µm2)	Mean Intensity	Mean diameter (µm)	Perimeter (µm)	Roundness	IOD
1	20.9512	90.2285	5.08744	17.6096	1.17782	1890.4
2	393.558	245.655	21.9528	76.4447	1.18161	96679.7
3	20.8384	145.654	5.0389	19.0079	1.37974	3035.19
4	23.8748	79.4464	5.38776	18.8993	1.19054	1896.77
5	15.7193	62.1186	4.39933	15.328	1.1894	976.46
6	29.426	82.9352	6.03295	21.0782	1.20151	2440.45
7	27.0474	94.2267	5.75702	20.1026	1.18897	2548.59
8	13.5471	135.927	3.99202	15.9117	1.48722	1841.41
9	36.9897	148.425	6.6987	24.5866	1.30048	5490.19
10	34.9966	35.0999	6.59895	22.4875	1.14986	1228.38
11	20.4452	132.513	5.03757	17.7496	1.22625	2709.25
12	27.4328	124.345	5.83209	19.7744	1.1343	3411.14
13	40.2325	101.131	7.07696	24.4915	1.18644	4068.73
14	22.3021	140.725	5.24157	17.9779	1.15325	3138.45
15	21.722	124.996	5.16984	18.1921	1.21242	2715.18
16	26.1482	109.989	5.66014	20.3771	1.26367	2876.02
17	25.8173	41.6984	5.66225	18.8584	1.0962	1076.54
18	29.1028	130.748	5.99988	20.7876	1.18158	3805.15
19	35.9659	164.717	6.68096	22.7763	1.1478	5924.2
20	19.616	106.628	4.8534	17.5606	1.251	2091.61
21	30.1851	125.612	6.08434	21.2806	1.1939	3791.6
22	36.2267	158.789	6.64669	23.5866	1.22205	5752.42
23	27.3705	147.568	5.74551	20.7141	1.2475	4039.03
24	54.5815	163.484	8.2037	28.4715	1.18186	8923.18
25	21.9478	70.7105	5.19771	18.2132	1.20274	1551.94
26	55.1187	177.288	8.28983	28.5802	1.1793	9771.88
27	18.5649	53.6024	4.79264	16.3701	1.14868	995.126
28	24.2018	137.425	5.42557	19.6931	1.27518	3325.93
29	18.853	132.172	4.78544	17.2879	1.26152	2491.84
30	24.8519	74.7697	5.40823	20.999	1.41197	1858.17
31	39.1308	133.123	6.91378	24.6718	1.23786	5209.23
32	33.8482	94.124	6.48747	22.3151	1.17072	3185.93
33	26.117	139.851	5.61655	20.0977	1.23072	3652.5
34	31.3218	121.705	6.17813	21.9607	1.22528	3812.01
35	163.192	236.697	14.0793	51.0963	1.27312	38626.9
36	9.66202	72.4138	3.42498	12.357	1.25762	699.663
37	8.79392	69.4427	3.23427	12.4502	1.40269	610.673
38	16.9767	77.6024	4.56761	15.626	1.14454	1317.43
39	15.8945	97.0024	4.40733	15.635	1.22389	1541.8
40	19.1605	100.62	4.83012	17.0079	1.20138	1927.93
41	20.9084	96.0175	4.96914	18.7197	1.33373	2007.57
42	25.1127	102.386	5.57076	19.3101	1.18158	2571.18
43	20.4257	107.002	4.90243	18.4033	1.31948	2185.59
44	17.5178	103.399	4.63174	16.0249	1.16655	1811.32
45	24.7351	166.83	5.47229	19.4863	1.22162	4126.56
46	14.2127	159.088	4.17784	14.3583	1.1543	2261.08
47	18.7479	46.1632	4.73499	17.0279	1.23073	865.463
48	19.2189	84.9251	4.82899	16.8448	1.17488	1632.17
49	18.1601	103.308	4.68035	16.604	1.20809	1876.08
50	21.3717	132.99	5.00239	20.7651	1.60553	2842.22
51	13.3057	198.998	4.02951	14.0153	1.17479	2647.81
52	24.9025	147.232	5.47462	20.2808	1.31437	3666.44
53	18.927	111.553	4.81084	17.1866	1.24191	2111.36
54	14.5086	95.9123	4.20847	15.5115	1.31969	1391.55
55	16.0735	151.573	4.45266	15.2685	1.15417	2436.31
56	20.4257	71.8199	5.02073	17.1736	1.14904	1466.97
57	18.2769	251.716	4.68715	16.7975	1.22851	4600.57
58	10.7248	68.6788	3.58535	12.9289	1.24029	736.564
59	15.5675	111.103	4.36741	15.12	1.16863	1729.58
60	14.567	148.505	4.22167	14.7157	1.18299	2163.26
	1929.42
RPL	Area (µm2)	Mean Intensity	Mean diameter (µm)	Perimeter (µm)	Roundness	IOD
1	27.8377	119.654	5.86551	20.1135	1.15646	3330.88
2	35.9387	186.925	6.66319	23.2481	1.19675	6717.83
3	18.2302	58.2983	4.74921	16.0493	1.12438	1062.79
4	21.6481	109.385	5.16706	17.5085	1.12686	2367.98
5	9.98902	44.0838	3.46197	12.3738	1.21975	440.354
6	14.567	119.522	4.19944	15.4888	1.31056	1741.08
7	9.03917	48.9767	3.3463	11.1136	1.08735	442.709
8	22.2787	140.23	5.25144	17.7319	1.12308	3124.14
9	10.207	73.6323	3.52378	13.1522	1.34862	751.567
10	12.3364	68.9101	3.87384	14.3657	1.33125	850.102
11	17.8759	149.705	4.53064	17.8766	1.42264	2676.11
12	11.2931	131.781	3.7247	13.8251	1.34684	1488.22
13	135.985	194.948	12.8547	47.1915	1.30325	26510
14	16.0696	71.7439	4.43051	16.313	1.31781	1152.9
15	10.6236	109.627	3.58346	12.6432	1.19739	1164.63
16	13.512	76.2371	4.06619	14.0408	1.16106	1030.12
17	97.4572	235.277	10.704	41.0276	1.37445	22929.5
18	16.311	106.964	4.42469	16.0471	1.25633	1744.7
19	11.1841	93.8134	3.6355	13.4535	1.28783	1049.22
20	18.9192	81.0088	4.82301	17.4444	1.27998	1532.62
21	20.9629	145.323	5.07418	17.4978	1.16227	3046.4
22	26.1988	70.3303	5.68557	19.7389	1.18346	1842.57
23	21.0174	162.703	4.96924	18.996	1.36627	3419.6
24	134.132	227.787	12.8908	44.7651	1.18888	30553.4
25	16.3966	115.359	4.38455	17.7699	1.53252	1891.51
26	11.7836	96.7803	3.68819	14.3844	1.39733	1140.42
27	17.8954	84.6798	4.70156	16.1556	1.16063	1515.38
28	18.4715	106.975	4.74529	16.476	1.16947	1975.99
29	11.3904	97.5923	3.66905	14.0692	1.38289	1111.62
30	14.1621	130.385	4.14405	14.3525	1.15748	1846.53
31	22.376	87.8295	5.21961	18.4949	1.21649	1965.28
32	9.38563	75.7744	3.31725	12.7103	1.36974	711.19
33	15.4701	128.939	4.30468	15.5764	1.24804	1994.71
34	14.2283	98.7997	4.04347	15.7982	1.3959	1405.75
35	22.3721	190.767	5.20158	18.7953	1.25655	4267.86
36	31.1777	69.0895	6.19853	21.7234	1.20448	2154.05
37	21.578	73.3345	5.16425	18.2643	1.23022	1582.41
38	26.3	65.9594	5.53387	21.5589	1.40633	1734.73
39	22.9327	95.7573	5.33965	18.3076	1.16304	2195.97
40	15.077	71.5698	4.25181	15.6097	1.28607	1079.06
41	15.0497	48.4361	4.31068	14.3819	1.0937	728.949
42	21.2237	133.283	5.09168	18.8878	1.33761	2828.76
43	6.82804	42.6414	2.96381	10.7061	1.33584	291.157
44	24.5988	49.8696	5.51818	19.4884	1.22864	1226.73
45	27.1019	59.0294	5.80713	19.6738	1.13649	1599.81
46	12.4882	93.5424	3.81231	14.3981	1.321	1168.18
47	9.35059	118.025	3.37997	11.8534	1.19574	1103.6
48	18.3937	156.426	4.75885	16.3501	1.15654	2877.24
49	22.5045	110.088	5.28949	17.5755	1.09229	2477.48
50	14.7577	128.989	4.22851	14.5919	1.14814	1903.58
51	8.35403	95.4119	3.15892	11.8201	1.33088	797.074
52	15.8555	113.689	4.4144	17.6204	1.55826	1802.61
53	11.9705	253.758	3.81273	13.1666	1.15245	3037.61
54	16.4005	160.57	4.38068	16.6897	1.35155	2633.44
55	15.7076	253.812	4.41097	14.8142	1.11182	3986.78
	1265.2

## Sheet: L1M08
LAL	Area (µm2)	Mean Intensity	Mean diameter (µm)	Perimeter (µm)	Roundness	IOD
1	21.2121	100.908	5.04993	18.2569	1.25043	2140.46
2	14.0999	105.238	4.16284	14.0054	1.10705	1483.84
3	18.818	71.8819	4.66997	17.8242	1.3435	1352.67
4	15.3728	107.041	4.34939	14.8191	1.1368	1645.52
5	31.3685	183.928	6.1052	22.9337	1.33428	5769.55
6	20.9396	137.745	5.03911	17.7276	1.19432	2884.31
7	14.968	106.571	4.29464	14.5625	1.12745	1595.14
8	15.9451	137.909	4.43891	15.08	1.13492	2198.97
9	12.5388	101.988	3.89183	13.7355	1.19736	1278.81
10	13.0527	74.929	4.0011	15.3119	1.42939	978.025
11	14.5592	124.503	4.23845	14.5226	1.15277	1812.66
12	18.6311	125.995	4.62613	17.9965	1.38334	2347.43
13	15.3884	52.7723	4.35962	14.9559	1.1567	812.081
14	24.2329	161.719	5.46018	19.5367	1.25339	3918.92
15	16.5835	89.4296	4.49155	15.8334	1.20299	1483.05
16	20.6826	127.424	5.02442	17.8313	1.22335	2635.47
17	12.7958	174.2	3.90811	14.0282	1.22386	2229.01
18	130.741	240.104	12.7646	44.1905	1.1886	31391.4
19	18.6662	103.755	4.65854	18.9004	1.52293	1936.7
20	12.7529	136.487	3.93368	14.3911	1.29231	1740.62
21	502.262	244.365	25.1092	85.8013	1.1664	122735
22	13.4614	96.7695	4.04165	14.4163	1.22859	1302.66
23	12.823	115.868	3.95432	13.7695	1.17663	1485.77
24	16.8716	157.183	4.51607	16.8299	1.33598	2651.91
25	13.9364	118.378	4.0908	14.9511	1.2764	1649.76
26	15.1159	128.817	4.23356	15.5883	1.27925	1947.19
27	13.7106	39.0608	4.10948	13.8998	1.12138	535.545
28	15.6336	146.236	4.32105	16.306	1.35339	2286.2
29	15.038	99.4186	4.27458	15.9496	1.34616	1495.06
30	7.98421	56.8659	3.08943	10.9722	1.1999	454.029
31	26.5102	174.315	5.65456	20.8224	1.30148	4621.14
32	17.1518	103.648	4.58959	15.8728	1.16892	1777.75
33	12.0561	86.6555	3.77126	13.8449	1.26521	1044.73
34	181.648	206.35	14.7657	53.8059	1.2683	37483
35	12.1028	62.183	3.82936	13.4404	1.18775	752.59
36	16.9338	57.7354	4.5502	15.7068	1.15934	977.682
37	24.2602	75.0761	5.40585	19.857	1.29337	1821.36
38	28.4021	126.204	5.90831	20.7519	1.20657	3584.48
39	24.5249	97.7317	5.483	19.6494	1.25281	2396.86
40	31.9057	115.071	6.20502	22.4065	1.2522	3671.41
41	10.752	47.849	3.61553	12.7724	1.20738	514.473
42	16.3304	108.885	4.4874	15.2013	1.12604	1778.15
43	10.1019	50.7341	3.51955	11.9138	1.11812	512.511
44	25.0232	147.651	5.42389	20.8738	1.38565	3694.68
45	12.2702	109.042	3.83398	13.9986	1.27088	1337.97
46	9.04695	72.5284	3.314	11.954	1.25693	656.161
47	16.7548	66.2614	4.51043	16.0568	1.22453	1110.19
48	17.0896	35.3633	4.28717	18.8298	1.65101	604.343
49	15.9567	203.017	4.38447	15.7957	1.24429	3239.48
50	23.2169	111.177	5.30953	18.577	1.18287	2581.18
51	13.1422	100.776	3.94939	14.0393	1.19347	1324.42
52	10.1525	54.2987	3.43733	12.6611	1.25649	551.268
53	16.5173	107.322	4.51128	15.2193	1.11594	1772.67
54	18.273	109.511	4.71774	16.9079	1.24498	2001.09
55	51.2842	93.5827	8.01673	26.8637	1.11979	4799.31
56	27.0124	121.567	5.75799	19.9495	1.17244	3283.8
57	7.14725	102.432	2.94113	10.5396	1.23681	732.11
58	36.8952	44.1386	6.6468	24.0967	1.25238	1628.51
59	21.6507	51.0037	5.01491	19.5312	1.4021	1104.27
60	22.5361	41.2282	5.15491	18.7769	1.24497	929.123
61	42.1652	38.3887	7.17786	25.4704	1.22435	1618.67
62	13.8737	35.7574	4.05115	14.6763	1.23547	496.088
63	15.2606	35.2887	4.29389	15.6699	1.28041	538.525
64	16.5247	44.2592	4.4565	15.9202	1.22054	731.371
65	23.4802	40.6713	5.25009	19.9597	1.35019	954.972
66	16.7807	41.487	4.50575	16.4938	1.29009	696.182
67	24.7337	39.7904	5.45525	20.1483	1.30611	984.165
	1999.65
LPL	Area (µm2)	Mean Intensity	Mean diameter (µm)	Perimeter (µm)	Roundness	IOD
1	19.9819	38.1438	4.9048	17.479	1.21671	762.186
2	15.6297	52.5823	4.38449	15.1764	1.17267	821.848
3	10.2771	29.1614	3.52399	12.6317	1.23551	299.694
4	24.7701	33.0592	5.54289	19.0724	1.16861	818.882
5	85.4556	206.104	10.3469	34.5369	1.11075	17612.7
6	29.461	46.8866	6.00117	21.2571	1.22053	1381.33
7	17.9343	89.8476	4.69738	16.2382	1.16998	1611.35
8	28.445	80.4761	5.77093	21.7095	1.31852	2289.14
9	16.1631	38.2117	4.40843	16.0772	1.27259	617.618
10	16.2759	75.4709	4.37222	16.5847	1.3448	1228.36
11	14.2166	126.34	4.14908	15.1453	1.28396	1796.13
12	19.6121	37.6671	4.83354	17.5223	1.2458	738.732
13	14.205	64.7854	4.16564	14.4494	1.16963	920.274
14	133.863	221.358	12.9719	43.9946	1.15061	29631.6
15	16.3772	94.5165	4.46048	15.6344	1.18773	1547.91
16	21.2821	70.4869	5.10184	17.8975	1.19773	1500.11
17	24.6962	20.9428	5.53406	18.4664	1.09882	517.206
18	20.1182	64.0451	4.904	17.876	1.26398	1288.47
19	24.7234	45.5801	5.47503	19.3432	1.20432	1126.89
20	19.5031	52.1599	4.81328	17.3575	1.22931	1017.28
21	21.9712	135.064	5.16614	18.5848	1.25098	2967.52
22	17.5762	38.6383	4.52103	17.1838	1.33691	679.113
23	16.3811	48.8515	4.46688	15.6559	1.19071	800.239
24	16.9377	79.3052	4.52971	15.9084	1.18901	1343.25
25	12.0639	63.6547	3.81055	13.659	1.23067	767.924
26	12.7763	59.7236	3.88438	14.0679	1.23267	763.047
27	13.8663	69.427	3.85495	17.4551	1.74854	962.695
28	19.6744	128.617	4.91292	17.508	1.23983	2530.45
29	12.2118	55.4036	3.85586	13.3034	1.15327	676.579
30	21.0525	63.9234	5.09484	17.3926	1.14345	1345.75
31	17.4905	119.043	4.58294	17.233	1.35116	2082.12
32	36.9819	78.2197	6.26582	28.9169	1.7993	2892.72
33	17.8876	106.422	4.67052	16.6062	1.22682	1903.64
34	13.8312	46.0053	4.05773	14.6881	1.24125	636.311
35	17.8214	74.0175	4.6484	17.078	1.30233	1319.1
36	11.8848	65.491	3.78424	14.5427	1.41608	778.349
37	18.4598	57.7501	4.57705	18.758	1.51683	1066.06
38	17.5567	61.1126	4.58314	16.2641	1.19897	1072.94
39	254.031	186.785	17.7489	61.6639	1.19115	47449.2
40	12.7218	94.884	3.89215	14.3431	1.28685	1207.09
41	22.2398	90.4716	5.18354	18.8673	1.27373	2012.07
42	28.8498	82.935	5.61368	23.8947	1.57489	2392.66
43	18.7596	28.3177	4.80707	16.2239	1.11655	531.228
44	21.2899	116.935	5.10718	18.3406	1.25732	2489.53
45	21.3016	93.0022	5.04012	18.5984	1.2922	1981.1
46	15.0458	74.0631	4.18663	16.5153	1.4426	1114.34
47	12.1301	59.4146	3.78422	13.7704	1.244	720.704
48	14.1076	121.028	3.95088	16.0724	1.45712	1707.42
49	25.472	34.6967	5.5484	19.4563	1.18262	883.794
50	22.0052	37.3719	5.12977	18.2192	1.20039	822.376
51	24.1995	29.4445	5.43465	18.5222	1.12815	712.542
	1381.57
AVM	Area (µm2)	Mean Intensity	Mean diameter (µm)	Perimeter (µm)	Roundness	IOD
1	19.7835	188.495	4.87231	17.7157	1.26241	3729.09
2	22.7427	151.874	5.33382	18.2839	1.16974	3454.03
3	12.9315	80.1234	3.9819	13.8269	1.17649	1036.12
4	16.7103	75.3577	4.47182	17.5516	1.46703	1259.25
5	20.5849	192.628	5.06675	18.7236	1.35525	3965.23
6	24.3211	191.383	5.51193	18.681	1.14184	4654.66
7	21.8288	157.496	5.22156	19.2073	1.3449	3437.94
8	14.7457	104.13	4.1943	15.369	1.27473	1535.46
9	18.7176	124.71	4.78724	17.0485	1.2357	2334.27
10	9.92218	133.646	3.50135	13.0324	1.36217	1326.06
11	16.6434	213.022	4.51624	17.2336	1.42003	3545.41
12	22.6667	151.332	5.3298	18.0336	1.14174	3430.2
13	16.4579	189.136	4.46058	18.4439	1.64483	3112.78
14	15.5425	120.993	4.33677	15.464	1.22437	1880.53
15	22.5496	140.14	5.22369	18.6249	1.22417	3160.11
16	42.1415	151.139	7.27392	24.6931	1.15141	6369.24
17	4.69422	141.231	2.39549	8.52101	1.23086	662.971
18	13.6614	86.4177	4.01804	14.8688	1.28779	1180.59
19	6.0111	133.113	2.71029	9.51111	1.19756	800.157
20	17.5695	86.0946	4.58194	16.8443	1.2851	1512.64
21	27.5175	131.956	5.87305	20.0209	1.15917	3631.11
22	14.1222	86.7434	4.16567	14.5896	1.19944	1225.01
23	22.3854	166.242	5.22906	19.6098	1.36702	3721.39
24	256.1	212.071	17.9706	61.103	1.16012	54311.6
25	14.0158	40.2769	4.10004	15.1573	1.30441	564.511
26	11.5979	113.838	3.80124	12.8516	1.13324	1320.28
27	14.3108	63.7492	4.21379	14.5898	1.18366	912.3
28	22.3565	155.744	5.27185	18.4677	1.21399	3481.9
29	12.2761	45.4749	3.90935	13.6934	1.21549	558.256
30	20.5819	173.386	5.05181	17.5047	1.18472	3568.6
31	11.0323	74.8715	3.66331	13.1741	1.2519	826.002
32	11.8656	73.1715	3.75192	14.2678	1.36526	868.221
33	22.945	98.5762	5.35538	18.1935	1.14799	2261.83
34	20.3553	155.761	5.04688	17.1034	1.1436	3170.57
35	16.7712	163.015	4.51036	15.897	1.19911	2733.95
36	12.4221	97.87	3.91919	13.4396	1.1571	1215.75
37	9.66824	165.939	3.44068	12.3494	1.25526	1604.34
38	175.984	209.293	14.6819	52.9892	1.26967	36832.2
39	22.1056	172.476	5.25468	17.8975	1.15312	3812.69
40	21.2799	115.484	5.15194	17.5474	1.15145	2457.49
41	10.0454	135.969	3.50925	12.4031	1.21867	1365.86
42	4.75048	53.6633	2.37257	8.57015	1.23035	254.926
43	16.28	89.4744	4.46273	15.679	1.20164	1456.64
44	7.20328	61.8913	2.89899	11.0263	1.34314	445.82
45	11.7774	231.764	3.82009	13.1127	1.16179	2729.57
46	9.86592	205.911	3.49154	12.117	1.18425	2031.5
	1159.84
PVM	Area (µm2)	Mean Intensity	Mean diameter (µm)	Perimeter (µm)	Roundness	IOD
1	27.6781	97.645	5.749	26.1505	1.96614	2702.63
2	11.7525	80.8791	3.69001	17.6964	2.12047	950.529
3	15.8049	81.9007	4.35951	18.6785	1.75664	1294.43
4	24.4587	134.046	5.39649	23.7035	1.82802	3278.6
5	6.61393	67.6062	2.78577	12.9416	2.01515	447.143
6	25.0699	97.3849	5.51331	23.7517	1.79072	2441.43
7	26.3623	111.677	5.71423	22.7423	1.56126	2944.07
8	11.1569	67.559	3.63654	17.6805	2.22966	753.747
9	19.9625	119.647	4.76221	22.8557	2.0824	2388.44
10	17.8019	69.0687	4.40155	33.5337	5.02673	1229.56
11	19.7211	81.0985	4.74247	24.9118	2.5042	1599.35
12	29.0367	100.626	5.86292	25.4422	1.774	2921.86
13	26.0859	123.136	5.6758	25.5893	1.99756	3212.1
14	155.383	151.643	13.8897	61.4241	1.93226	23562.7
15	12.64	90.5325	3.84681	18.4789	2.14978	1144.33
16	22.3021	131.002	5.20446	21.1224	1.59196	2921.61
17	16.3149	81.3863	4.41839	20.8616	2.12276	1327.81
18	11.3982	98.3337	3.68344	17.0995	2.04136	1120.83
19	61.3667	93.1831	8.69394	43.8335	2.49155	5718.34
20	20.6982	100.86	5.01634	21.7203	1.8138	2087.63
21	19.943	101.876	4.92201	20.5109	1.67868	2031.72
22	16.4667	108.586	4.2469	21.8239	2.3017	1788.05
23	11.8459	88.6743	3.75688	15.6863	1.65296	1050.43
24	13.9247	116.532	4.12687	16.2594	1.51082	1622.67
25	32.2171	92.8409	6.2869	28.5011	2.00644	2991.07
26	20.6749	85.4615	5.04251	22.595	1.96504	1766.9
27	11.6824	79.4102	3.72083	17.8513	2.17068	927.702
28	126.587	122.733	12.4968	62.9574	2.49169	15536.4
29	15.4779	71.6393	4.26692	19.7134	1.99802	1108.83
30	29.1457	74.861	5.98364	25.5412	1.78114	2181.87
31	12.9982	108.647	3.9203	16.5645	1.67983	1412.22
32	12.2196	59.4527	3.77592	21.0394	2.88271	726.489
33	16.093	85.3607	4.37802	18.6303	1.7163	1373.71
34	27.9	91.3424	5.7817	27.7582	2.1977	2548.45
35	21.395	70.3757	4.84802	24.9073	2.30744	1505.69
36	23.6646	56.3371	5.34966	23.2309	1.81478	1333.19
37	16.7781	26.6297	4.4925	15.6614	1.16334	446.796
38	11.5111	60.6162	3.75079	14.5368	1.46086	697.76
39	95.9117	149.45	10.9865	37.4527	1.16382	14334
	1098.04
RAL	Area (µm2)	Mean Intensity	Mean diameter (µm)	Perimeter (µm)	Roundness	IOD
1	156.17	180.861	13.5029	51.7892	1.36669	28245.1
2	45.484	93.2574	7.53363	25.874	1.17127	4241.72
3	19.1019	78.9359	4.86511	17.1154	1.22036	1507.83
4	10.6242	60.7791	3.56213	13.3195	1.32884	645.729
5	27.6688	95.6808	5.80993	20.3891	1.19563	2647.38
6	35.0923	25.5369	6.58564	22.8808	1.18719	896.146
7	432.988	208.683	22.9908	82.4744	1.25012	90357.4
8	6.58808	69.8285	2.83038	10.0375	1.21697	460.035
9	40.9721	186.756	7.11251	24.692	1.18417	7651.78
10	29.4449	36.6209	6.06332	20.4151	1.12638	1078.3
11	18.7829	62.1531	4.78382	17.1107	1.2404	1167.42
12	15.9931	53.629	4.35085	16.451	1.34662	857.691
13	53.8535	128.359	8.14787	28.4552	1.19646	6912.57
14	12.9977	40.6866	4.00185	13.4448	1.1067	528.833
15	26.4523	101.352	5.70398	19.7803	1.17704	2681.01
16	32.6836	108.516	6.24278	22.9935	1.28727	3546.68
17	21.316	78.5743	5.04928	18.7545	1.3131	1674.89
18	21.2997	72.4947	5.10133	17.8495	1.19033	1544.12
19	25.6873	156.056	5.66351	18.9272	1.1098	4008.67
20	23.9923	53.7919	5.44854	18.8804	1.18233	1290.59
21	30.875	100.784	6.05946	22.842	1.34478	3111.71
22	18.3342	60.5879	4.71391	16.5001	1.18168	1110.83
23	13.8655	120.601	3.90112	16.3722	1.5384	1672.19
24	142.783	194.864	13.181	47.755	1.27101	27823.3
25	13.779	76.2019	4.07911	14.2564	1.17379	1049.99
26	29.9316	38.283	5.99597	21.8124	1.26493	1145.87
27	7.46667	79.9453	2.93865	11.2495	1.34875	596.925
28	24.2761	75.4126	5.48617	18.5307	1.12562	1830.73
29	26.136	86.8716	5.6328	20.863	1.32527	2270.48
30	65.8618	154.247	9.07176	31.8552	1.22608	10159
31	50.6852	138.187	7.86339	28.0391	1.23435	7004.04
32	23.0029	71.8589	5.35519	17.8445	1.10158	1652.96
33	18.4882	99.6684	4.78822	16.2117	1.13122	1842.69
34	10.462	52.824	3.49581	13.0947	1.30427	552.644
35	81.171	127.05	9.98613	35.3087	1.22223	10312.7
36	15.6497	87.8544	4.34545	16.0482	1.3096	1374.9
37	19.1235	192.161	4.81152	17.3469	1.25218	3674.8
38	20.3914	124.094	5.02222	17.852	1.2437	2530.45
39	33.154	116.687	6.34518	22.6032	1.2263	3868.63
40	24.7249	71.5407	5.42836	20.2137	1.31507	1768.84
41	28.488	82.6396	5.95717	20.1909	1.13878	2354.23
42	21.343	147.146	4.99607	19.1809	1.37174	3140.53
43	15.8254	77.6461	4.0964	18.9862	1.81263	1228.78
44	16.3959	81.3207	4.39093	16.7878	1.36786	1333.32
45	27.0363	73.381	5.74914	20.4219	1.22754	1983.95
46	21.0078	78.3052	5.05126	18.186	1.25281	1645.02
47	14.9604	152.161	4.19712	16.0297	1.36678	2276.38
48	8.46421	64.7863	3.16084	11.9746	1.3481	548.365
49	15.8579	65.2975	4.3669	15.6425	1.22789	1035.48
50	11.1297	63.0588	3.65262	13.1451	1.23548	701.826
51	13.4708	89.9322	4.03209	14.2716	1.2032	1211.46
	1921.33
RPL	Area (µm2)	Mean Intensity	Mean diameter (µm)	Perimeter (µm)	Roundness	IOD
1	19.8913	78.7079	4.95155	17.0507	1.16309	1565.6
2	13.4681	47.4029	4.03852	14.4398	1.23198	638.427
3	36.9711	95.6622	6.72735	23.7385	1.21293	3536.74
4	16.4878	134.002	4.4768	16.0263	1.23964	2209.39
5	18.1071	32.6374	4.73154	15.9838	1.1228	590.967
6	22.1162	88.8618	5.23745	17.7968	1.13963	1965.28
7	5.81762	40.737	2.65121	9.22381	1.16377	236.992
8	11.7136	54.264	3.79576	13.0223	1.15205	635.629
9	20.2725	65.2515	4.98847	17.3797	1.18569	1322.81
10	9.37524	67.1678	3.35311	11.7942	1.18071	629.714
11	21.9756	73.1571	5.21309	17.8556	1.15452	1607.67
12	19.9724	61.9383	4.9772	17.2373	1.18386	1237.06
13	13.2816	69.2166	4.0311	14.0244	1.17844	919.306
14	16.631	59.987	4.46549	16.1672	1.25067	997.646
15	123.573	145.892	12.3073	43.8143	1.23623	18028.3
16	7.82892	74.442	3.03698	11.0032	1.23063	582.8
17	35.2842	26.9268	6.5129	23.7974	1.27723	950.089
18	25.9738	71.1685	5.60862	20.0922	1.23683	1848.52
19	10.708	46.1792	3.61275	12.5286	1.16651	494.487
20	18.0422	92.6262	4.54703	17.6871	1.3798	1671.18
21	8.99136	122.134	3.25582	13.2369	1.55074	1098.15
22	11.7353	65.1258	3.63906	14.1174	1.35147	764.268
23	19.5209	69.1396	4.80279	17.7932	1.29061	1349.67
24	10.8972	46.6257	3.65643	12.6334	1.16551	508.09
25	24.4464	75.6674	5.5085	18.8472	1.1563	1849.8
26	15.7065	43.0821	4.3946	14.883	1.12225	676.669
27	16.7797	88.1685	4.4432	17.2944	1.41846	1479.44
28	23.7003	25.5249	5.37406	19.0259	1.21542	604.949
29	21.8323	62.326	5.20552	17.5332	1.12051	1360.72
30	29.3963	81.8728	5.92737	21.7029	1.27507	2406.76
31	18.7721	41.1918	4.7758	17.09	1.23812	773.257
32	41.3992	27.9737	7.17274	24.563	1.15974	1158.09
33	18.8559	39.9256	4.83396	16.5735	1.15924	752.833
34	13.5979	42.7751	3.86421	16.3867	1.57145	581.651
35	23.2462	25.7332	5.27429	19.3694	1.28431	598.198
36	126.268	159.782	12.3144	45.829	1.32366	20175.4
37	32.1591	31.2015	6.30683	22.0401	1.20203	1003.41
38	29.0584	44.1664	6.02281	20.5322	1.15449	1283.4
39	127.836	129.301	12.5931	43.8934	1.19932	16529.3
40	10.5431	63.0369	3.50892	14.8811	1.67144	664.604
41	8.1398	62.0203	3.13358	10.9808	1.17881	504.833
42	6.51509	87.1556	2.80797	10.4791	1.34129	567.826
43	12.1489	108.167	3.85998	13.5314	1.19933	1314.11
44	13.1924	97.8975	3.82815	15.5157	1.45215	1291.5
45	10.3836	96.2304	3.47949	12.7802	1.25174	999.217
46	28.8745	23.5408	5.97329	20.4406	1.1515	679.729
47	9.01299	95.5372	3.33293	11.0385	1.07582	861.075
	1180.5

## Sheet: L1M09
LAL	Area (µm2)	Mean Intensity	Mean diameter (µm)	Perimeter (µm)	Roundness	IOD
1	43.57	59.6399	7.23136	26.3849	1.2715	2598.51
2	15.0955	33.8927	4.22281	15.6096	1.28448	511.629
3	12.2949	33.9584	3.86634	13.739	1.22174	417.514
4	21.5052	52.3459	5.09426	18.5326	1.27092	1125.71
5	22.6487	63.212	5.15974	19.8618	1.38607	1431.67
6	38.0714	27.408	6.86481	24.2309	1.22724	1043.46
7	34.4272	69.9924	6.28144	25.9009	1.55066	2409.64
8	127.263	116.247	11.6173	52.3432	1.7132	14793.9
9	22.919	63.4174	5.22022	19.4699	1.31619	1453.47
10	19.3155	34.3723	4.80072	17.7755	1.30176	663.917
11	23.0758	24.5197	5.26214	19.3415	1.29007	565.812
12	19.0019	68.9121	4.62097	18.5173	1.43599	1309.46
13	52.9425	88.0999	8.08346	27.9506	1.17427	4664.23
14	22.0918	50.0962	5.22477	18.3137	1.20813	1106.72
15	23.4624	54.4316	5.34922	19.2199	1.25291	1277.1
16	19.283	25.9009	4.82129	17.5784	1.27518	499.448
17	103.287	151.965	10.7522	44.1514	1.50187	15696
18	24.168	72.73	5.38924	19.1856	1.212	1757.74
19	17.9665	18.3805	4.70735	16.4821	1.20324	330.234
20	15.7579	76.8351	4.34733	15.7261	1.24893	1210.76
21	18.0638	56.8584	4.60855	17.5594	1.35831	1027.08
22	15.4632	61.3411	4.29308	15.656	1.2614	948.529
23	17.1825	64.0368	4.41802	17.4648	1.41264	1100.31
24	13.2464	58.1971	3.78195	16.2936	1.59487	770.905
25	23.065	83.4571	5.28388	18.9923	1.24448	1924.94
26	23.703	28.915	5.30167	19.5772	1.28672	685.374
27	436.143	190.517	23.2351	82.5436	1.24316	83092.5
28	24.8303	81.1369	5.46135	20.5192	1.34936	2014.65
29	24.2951	72.3022	5.33621	21.0278	1.4483	1756.59
30	12.3597	58.2338	3.85253	13.85	1.23505	719.755
31	31.6698	95.0449	6.1574	23.1268	1.34393	3010.05
32	18.3801	23.4636	4.67772	17.272	1.2916	431.264
33	17.6826	76.8435	4.58745	16.6396	1.24603	1358.8
34	11.665	43.9149	3.68476	15.029	1.54087	512.267
35	17.5123	46.9741	4.52328	17.1629	1.33853	822.626
36	8.20739	37.7309	3.1637	10.824	1.13595	309.672
37	29.4287	79.3949	6.04328	20.8797	1.17887	2336.49
38	25.89	73.1208	5.62862	19.7281	1.19626	1893.1
39	35.1247	48.5715	6.43024	24.2208	1.32909	1706.06
40	17.2528	134.749	4.6229	15.8044	1.15209	2324.8
41	15.401	71.1896	4.37257	14.903	1.14759	1096.39
42	10.6053	189.348	3.51929	13.0773	1.28322	2008.08
43	4.40647	251.175	2.32586	8.10682	1.18686	1106.8
44	9.27792	230.648	3.32906	11.9052	1.21566	2139.93
45	3.43596	223.579	2.1048	7.26992	1.22405	768.21
46	5.6365	253.827	2.62684	9.11668	1.17342	1430.69
47	5.53647	243.165	2.58542	9.18958	1.2138	1346.28
	1553.61
LPL	Area (µm2)	Mean Intensity	Mean diameter (µm)	Perimeter (µm)	Roundness	IOD
1	16.7236	49.9735	4.50323	23.2704	2.57672	835.738
2	20.5464	53.6732	4.99147	23.4098	2.12252	1102.79
3	30.3758	52.2869	6.06611	32.3001	2.73318	1588.26
4	18.7596	47.3324	4.72519	22.2898	2.10755	887.937
5	10.8493	54.394	3.63316	15.8298	1.83796	590.138
6	165.411	101.48	14.0728	77.7948	2.91158	16785.8
7	27.2888	58.799	5.7921	27.0598	2.13529	1604.55
8	27.9856	47.3169	5.8641	28.2503	2.26934	1324.19
9	20.2778	46.6328	4.90775	27.6643	3.00337	945.609
10	158.839	94.3914	14.0713	59.8137	1.79239	14993.1
11	16.1786	40.1728	4.26983	25.6575	3.23799	649.94
12	22.4967	45.8328	5.07322	32.4035	3.71412	1031.09
13	126.502	84.9688	12.2652	67.5229	2.86811	10748.7
14	22.7731	43.3166	5.02364	29.0282	2.94447	986.453
15	19.725	52.7432	4.83774	24.7229	2.46589	1040.36
16	11.4488	38.1187	3.68326	19.2095	2.56485	436.414
17	6.66843	41.9796	2.84234	12.4767	1.85767	279.938
18	39.5707	59.2642	6.98673	32.2926	2.09711	2345.13
19	13.0605	37.8492	3.93605	21.7397	2.87965	494.328
20	13.4108	42.384	3.98619	21.6357	2.77764	568.405
21	8.44746	40.1871	3.18475	19.9031	3.73168	339.479
22	22.3955	61.9812	5.2262	22.8601	1.8569	1388.1
23	18.5338	66.2292	4.68787	20.2475	1.76023	1227.48
24	20.4841	50.2822	4.92781	24.5087	2.33353	1029.99
25	18.9114	47.2046	4.60906	24.9049	2.60997	892.705
26	28.1491	66.5694	5.90759	23.3641	1.5432	1873.87
27	26.5764	62.3536	5.6116	21.2472	1.35175	1657.13
28	20.6087	70.3051	4.82623	19.5463	1.47526	1448.89
29	17.3387	59.9243	4.49829	17.0965	1.3415	1039.01
30	15.2716	65.6549	4.20743	18.2519	1.73589	1002.65
31	28.9627	60.8359	5.99601	20.8941	1.1995	1761.97
32	22.8042	56.6362	5.27064	18.8128	1.23504	1291.55
33	16.1747	34.6498	4.44081	15.7511	1.2206	560.452
34	20.2428	47.6987	4.97949	17.26	1.17112	965.552
35	32.6007	30.4205	6.31452	22.9034	1.28046	991.728
36	30.1743	37.3296	6.04595	21.3913	1.20677	1126.39
37	31.0794	29.0923	6.00171	23.3944	1.40133	904.172
	1167.65
AVM	Area (µm2)	Mean Intensity	Mean diameter (µm)	Perimeter (µm)	Roundness	IOD
1	17.4204	82.2145	4.54155	19.8549	1.80081	1432.21
2	8.91849	79.1467	3.24997	14.4398	1.86046	705.869
3	7.5521	62.2639	3.00384	19.6504	4.06878	470.224
4	21.434	88.5323	5.00858	23.4344	2.03889	1897.6
5	21.1498	99.7677	5.0283	22.4413	1.89487	2110.07
6	10.0552	33.6113	3.44701	12.4319	1.22314	337.968
7	24.5365	83.0595	5.34125	26.3227	2.24719	2037.99
8	11.8848	64.7779	3.51702	21.2814	3.03247	769.875
9	147.328	190.419	12.9444	61.0342	2.0121	28054.1
10	18.0589	68.333	4.50544	27.567	3.34873	1234.02
11	27.9584	94.122	5.76263	30.3937	2.62933	2631.5
12	10.8999	55.7686	3.59281	20.8586	3.17642	607.874
13	21.3172	108.401	5.02293	20.3959	1.55291	2310.8
14	9.93452	37.5705	3.3888	14.1016	1.59286	373.245
15	21.6403	74.4503	4.84086	27.0484	2.69035	1611.12
16	14.022	98.0019	4.00388	17.7694	1.79196	1374.18
17	215.496	165.707	15.8151	77.6399	2.22598	35709.1
18	15.9528	32.5749	4.30289	16.889	1.42285	519.663
19	17.4321	69.7959	4.53535	22.3338	2.27702	1216.69
20	12.9904	97.1945	3.96615	17.0148	1.77346	1262.59
21	16.6107	114.642	4.50383	18.3246	1.60869	1904.29
22	16.5523	69.2822	4.42542	22.606	2.45686	1146.78
23	17.0428	93.7302	4.51654	17.9847	1.51027	1597.43
24	10.9116	67.8594	3.56652	16.332	1.94526	740.456
25	14.0609	125.707	3.90814	17.7915	1.79143	1767.56
26	10.39	21.0701	3.56433	13.1532	1.32507	218.918
27	8.8056	75.1702	3.25993	15.593	2.19732	661.918
28	12.8853	75.5263	3.93291	20.1476	2.50694	973.178
29	19.4253	118.281	4.64105	21.5681	1.90566	2297.64
30	19.8216	39.4766	4.88861	17.266	1.19684	782.488
31	16.1941	41.3833	4.42765	17.3374	1.47707	670.165
32	17.9797	28.8377	4.63694	16.3251	1.17956	518.493
	836.662
PVM	Area (µm2)	Mean Intensity	Mean diameter (µm)	Perimeter (µm)	Roundness	IOD
1	10.6041	54.2287	3.41413	18.847	2.66564	575.046
2	19.1138	53.611	4.76934	22.6491	2.13573	1024.71
3	18.164	60.5171	4.48267	23.9635	2.51583	1099.23
4	17.5917	29.7103	4.65241	15.8735	1.13979	522.656
5	18.5299	52.5725	4.75199	22.0679	2.09142	974.163
6	49.1587	67.6931	7.81357	35.1915	2.00477	3327.71
7	23.2286	29.8363	5.35272	18.5968	1.1848	693.053
8	27.6859	60.4279	5.85607	27.3008	2.14232	1673
9	17	55.2654	4.53618	21.3267	2.12907	939.513
10	105.029	114.363	11.3251	52.7814	2.11078	12011.4
11	35.2886	60.4156	6.45852	30.9949	2.16639	2131.98
12	38.7804	54.5971	6.73233	35.9473	2.65161	2117.3
13	24.7078	75.963	5.5221	25.797	2.14336	1876.88
14	9.92673	44.5667	3.44837	19.4454	3.03124	442.401
15	16.311	20.9542	4.41054	16.22	1.28354	341.783
16	25.79	96.8856	5.57695	23.6886	1.73148	2498.68
17	50.6886	73.411	7.87568	35.2869	1.95481	3721.1
18	21.8038	66.9932	5.13333	24.2971	2.15459	1460.71
19	138.772	160.579	13.0628	59.8291	2.05264	22283.8
20	24.3536	55.1731	5.12125	32.3207	3.41342	1343.66
21	20.6087	66.616	4.97876	21.7927	1.83385	1372.87
22	20.2778	63.3315	4.88721	22.7399	2.02931	1284.22
23	35.7362	91.7074	6.50843	29.279	1.90894	3277.28
24	16.9416	67.7831	4.46414	21.9874	2.27082	1148.36
25	12.3014	47.7019	3.65687	25.3804	4.16711	586.798
26	11.733	51.8225	3.74228	18.2345	2.25512	608.034
27	27.7131	88.5247	5.83096	24.5479	1.73034	2453.29
28	10.9272	33.0467	3.51643	13.9671	1.42067	361.107
29	18.0589	108.871	4.70411	21.687	2.07252	1966.09
30	25.0699	57.6348	5.41361	35.5909	4.02084	1444.9
31	25.3891	59.946	5.59924	23.7355	1.7658	1521.97
32	12.7335	62.7392	3.85475	17.184	1.8454	798.888
33	17.1713	55.085	4.55501	22.3114	2.30696	945.881
34	51.8954	87.0512	7.86845	33.5506	1.72608	4517.56
35	17.6346	64.4517	4.62299	20.2804	1.856	1136.58
36	25.6149	80.2418	5.47328	25.2959	1.98792	2055.38
37	9.2922	45.5308	3.32152	17.7948	2.71182	423.081
	1051.63
RAL	Area (µm2)	Mean Intensity	Mean diameter (µm)	Perimeter (µm)	Roundness	IOD
1	32.2249	79.6407	6.15913	33.7586	2.81429	2566.41
2	428.181	216.73	22.705	102.444	1.95045	92799.5
3	19.5615	76.2798	4.84835	21.5042	1.8812	1492.15
4	25.8406	78.223	5.63922	25.639	2.02436	2021.33
5	14.0492	28.8313	4.15651	15.1034	1.29207	405.057
6	15.439	88.024	4.22262	22.8088	2.68149	1359
7	37.7878	88.5961	6.43205	35.512	2.65576	3347.85
8	23.8242	124.372	5.2307	23.892	1.90668	2963.06
9	18.7012	72.5579	4.68669	19.9489	1.69339	1356.92
10	26.4324	92.3127	5.52496	26.9884	2.19284	2440.04
11	15.9762	78.9371	4.07731	23.3908	2.72526	1261.12
12	9.35449	90.6846	3.3476	15.9997	2.17768	848.308
13	13.5159	80.5455	3.89747	23.2883	3.19316	1088.65
14	28.2309	86.057	5.71949	28.326	2.2617	2429.46
15	23.357	83.864	5.09914	29.5485	2.97471	1958.81
16	114.387	194.503	12.5266	67.2639	2.64215	26504.7
17	22.1425	96.5761	4.90437	30.1668	3.27058	2138.43
18	10.8221	59.8529	3.46969	21.4142	3.37197	647.733
19	169.194	188.654	14.0168	65.5995	2.02398	31919.2
20	22.485	119.345	5.22507	21.921	1.70066	2683.48
21	32.1509	100.078	6.11719	29.343	2.13111	3217.6
22	33.0074	111.306	6.31397	28.4277	1.94833	3673.9
23	12.0055	78.3839	3.75597	17.8817	2.11947	941.039
24	9.49074	63.9569	3.31603	13.9076	1.62179	606.998
25	17.8175	68.3856	4.55739	17.0225	1.29417	1218.46
26	24.3964	61.896	5.50062	18.7954	1.15231	1510.04
27	18.6934	38.4109	4.7418	16.8802	1.21298	718.03
28	20.2817	75.5699	4.76443	19.7871	1.5362	1532.68
29	23.1234	97.362	5.26497	19.2493	1.27517	2251.34
30	17.5762	85.5872	4.48783	18.5922	1.56505	1504.29
31	11.2269	38.4209	3.60773	13.3816	1.26925	431.35
32	22.8198	78.0048	5.19722	19.307	1.29989	1780.05
33	23.5244	136.244	5.31444	19.4172	1.27539	3205.05
34	14.349	51.1576	4.20035	14.278	1.13059	734.061
35	14.0843	87.7604	4.14629	14.3255	1.15952	1236.04
36	12.6945	29.9724	3.78839	14.7357	1.36118	380.486
37	35.1134	130.683	6.32519	24.7868	1.39238	4588.71
38	67.7976	59.1496	9.16673	31.8405	1.18997	4010.21
39	30.5393	86.4193	6.04574	22.0808	1.27046	2639.18
40	16.9883	79.4934	4.48748	16.4775	1.27182	1350.46
41	20.9629	82.6845	4.98349	19.1492	1.392	1733.31
42	21.3795	20.5879	5.10126	17.9283	1.19639	440.159
43	23.6234	33.2966	5.29051	19.8107	1.32205	786.578
44	56.67	33.1283	8.17814	30.7152	1.32477	1877.38
45	13.525	38.3129	3.98346	15.5001	1.41358	518.183
46	21.8817	32.2515	5.02234	20.7165	1.56078	705.718
47	45.3803	31.8494	7.38019	26.4031	1.22246	1445.33
	1732.61
RPL	Area (µm2)	Mean Intensity	Mean diameter (µm)	Perimeter (µm)	Roundness	IOD
1	25.3229	58.5247	5.60056	23.2476	1.69837	1482.01
2	28.6513	73.4222	5.93941	24.6845	1.69237	2103.64
3	20.0909	43.7099	4.96716	22.7963	2.05834	878.173
4	20.3284	48.7597	4.94062	25.9476	2.63561	991.206
5	29.1106	40.996	5.77062	34.8726	3.32435	1193.42
6	17.4749	24.1319	4.63763	17.5715	1.40603	421.703
7	24.9842	53.371	5.36005	26.1598	2.17968	1333.43
8	45.4138	56.8644	7.42821	41.6295	3.03672	2582.43
9	27.8766	45.7532	5.89303	19.4826	1.08354	1275.44
10	20.706	78.5807	5.04842	17.3835	1.16137	1627.09
11	16.2526	42.9154	4.43826	15.4609	1.17041	697.487
12	51.7942	59.369	8.02523	28.2448	1.22571	3074.97
13	19.7912	47.0144	4.93877	16.8582	1.14272	930.47
14	138.46	114.629	13.0822	45.8519	1.20831	15871.6
15	40.0651	48.4812	7.07919	23.7946	1.12456	1942.4
16	10.0708	43.2756	3.49924	12.6511	1.26469	435.819
17	129.351	125.733	12.4896	45.5608	1.27703	16263.7
18	15.1353	81.8961	4.28389	14.8512	1.15964	1239.53
19	14.4074	77.5063	4.18678	14.5868	1.17524	1116.66
20	16.6652	82.1105	4.49934	15.8519	1.19988	1368.39
21	22.4967	60.164	5.26144	18.1548	1.16588	1353.49
22	18.8569	86.4635	4.65055	18.9445	1.51457	1630.43
23	14.2166	72.9258	3.99492	16.2733	1.48233	1036.76
24	18.2146	64.6694	4.73451	15.8738	1.10087	1177.93
25	16.3538	81.9236	4.37754	17.7837	1.53892	1339.76
26	133.552	177.398	12.7574	45.5183	1.23456	23691.8
27	26.3973	48.9637	5.48762	21.9898	1.45771	1292.51
28	22.8003	43.799	5.21448	18.7031	1.22088	998.633
29	33.2954	78.9031	6.34691	22.6234	1.22327	2627.11
30	11.9705	43.3483	3.79606	13.9167	1.2875	518.9
31	21.0719	96.3353	4.7639	19.8937	1.49458	2029.97
32	24.1667	28.1577	5.41594	19.0585	1.19605	680.479
33	13.4575	60.8629	4.05483	13.836	1.13199	819.064
34	13.769	75.2219	4.01292	15.0464	1.30845	1035.73
35	34.2492	68.6281	6.40752	23.4983	1.28296	2350.46
36	10.8182	27.4797	3.57338	13.0484	1.25243	297.28
37	21.7026	101.072	5.17335	18.1735	1.21103	2193.52
38	23.9371	55.7237	5.43531	18.2429	1.10639	1333.86
39	21.3834	55.4775	5.10046	17.7112	1.16737	1186.3
40	20.8345	74.5198	4.92177	18.7771	1.34668	1552.58
41	17	40.4342	4.51736	16.5531	1.28263	687.382
42	25.0348	46.1174	5.56975	19.6017	1.22133	1154.54
43	23.3804	67.7719	5.13147	20.5497	1.43731	1584.53
44	22.9483	80.5203	5.30587	21.5071	1.604	1847.8
45	27.8571	50.3849	5.87606	20.293	1.17638	1403.58
46	12.3403	62.1483	3.86893	14.3766	1.33283	766.928
47	28.5617	55.2411	5.95695	20.3919	1.15857	1577.78
48	24.0655	85.4717	5.39268	19.9489	1.31592	2056.92
49	26.3428	87.2203	5.71059	19.4608	1.14406	2297.63
	1443.03

## Sheet: L1M10
LAL	Area (µm2)	Mean Intensity	Mean diameter (µm)	Perimeter (µm)	Roundness	IOD
1	77.1872	119.421	9.73169	54.5983	3.07329	9217.76
2	58.5677	97.2195	8.52079	37.3842	1.89892	5693.92
3	212.545	202.29	16.3081	68.3689	1.75007	42995.8
4	16.1125	64.5257	4.47841	27.9238	3.85102	1039.67
5	32.2093	87.354	6.35382	28.1617	1.95941	2813.61
6	12.7218	34.2136	3.93528	14.328	1.28414	435.258
7	12.4999	72.6543	3.93593	18.338	2.14086	908.171
8	29.5272	103.682	5.95939	26.63	1.91122	3061.43
9	24.194	68.6415	5.43284	27.255	2.44329	1660.71
10	19.5031	32.9489	4.90616	17.1173	1.19552	642.606
11	39.7498	88.3336	5.93468	42.3432	3.58941	3511.24
12	22.7575	85.177	5.24433	29.0962	2.96031	1938.42
13	26.1326	83.9459	5.60346	24.2261	1.7872	2193.73
14	16.2448	67.1184	4.42814	20.4093	2.04048	1090.33
15	33.3616	125.475	6.44155	29.2639	2.04272	4186.04
16	8.43578	60.2677	3.21611	17.174	2.78232	508.404
17	43.7049	115.294	7.38772	28.8755	1.51816	5038.91
18	45.1997	122.313	7.50489	29.8808	1.57196	5528.51
19	27.5807	111.698	5.62769	33.2042	3.18104	3080.71
20	31.9446	68.9079	6.0431	33.036	2.71874	2201.24
21	11.8264	76.4036	3.78725	17.6994	2.10791	903.582
22	23.9643	97.9155	5.44787	22.3117	1.65307	2346.48
23	28.9004	84.7307	5.94845	32.7677	2.9565	2448.75
24	431.681	221.512	23.2466	98.4348	1.78618	95622.3
25	15.0847	66.7324	4.22036	22.4656	2.6625	1006.64
26	6.92925	58.0163	2.99789	16.9754	3.30937	402.009
27	25.79	127.407	5.64805	22.4113	1.54979	3285.83
28	26.3934	125.15	5.6718	24.127	1.75509	3303.14
29	42.1205	123.265	7.15434	28.9979	1.58865	5192
30	32.8127	89.7442	6.38753	27.8638	1.8829	2944.75
31	19.725	111.924	4.92362	19.0126	1.45833	2207.7
32	13.8507	68.1417	4.104	22.9723	3.03197	943.81
33	16.4667	32.0761	4.48874	16.1139	1.25482	528.188
34	13.0527	39.9448	3.95595	15.6491	1.49303	521.387
35	13.9169	77.3469	4.1304	21.2112	2.57263	1076.43
36	19.7211	105.395	4.67808	22.7876	2.09534	2078.5
37	35.4092	100.471	6.59474	29.1943	1.91544	3557.6
38	30.8546	108.315	6.17522	25.9043	1.73066	3342.03
39	27.5301	25.4043	5.84693	19.8789	1.14226	699.383
40	40.1497	32.625	7.00014	25.5689	1.29579	1309.88
41	11.9204	32.5545	3.74417	14.2489	1.35538	388.061
42	39.3918	34.1993	6.94155	25.1305	1.27582	1347.17
43	176.555	39.2604	14.8975	50.8632	1.16605	6931.62
44	16.4441	38.0082	4.47429	16.0078	1.24006	625.011
45	20.4038	32.0619	4.99854	17.2772	1.16419	654.186
46	20.6153	36.2864	4.99231	17.5574	1.18993	748.057
47	14.0353	38.4094	4.00225	19.5006	2.15607	539.089
48	24.3577	35.1587	5.47063	19.2804	1.21447	856.385
49	15.3807	25.1826	4.26865	16.2019	1.35814	387.326
50	19.8457	34.4429	4.93395	17.3755	1.2106	683.543
51	23.4765	40.0871	5.35563	18.9981	1.22342	941.103
52	30.5676	35.0298	6.03988	22.117	1.27345	1070.78
53	24.6632	39.3606	5.42534	22.3855	1.61687	970.76
54	19.7576	31.9536	4.87903	18.1088	1.32079	631.326
55	21.5377	39.3101	5.05201	20.6149	1.57019	846.651
56	22.3015	37.2229	5.19262	18.8886	1.27308	830.124
57	22.3015	34.916	5.12654	19.2015	1.31561	778.677
58	24.3988	35.96	5.42654	19.6267	1.25637	877.383
	2214.31
LPL	Area (µm2)	Mean Intensity	Mean diameter (µm)	Perimeter (µm)	Roundness	IOD
1	24.12	71.8262	5.41243	19.3579	1.23631	1732.45
2	23.6451	120.239	5.37864	19.626	1.29632	2843.07
3	37.7372	176.38	6.77564	24.7523	1.29197	6656.1
4	22.6563	99.8289	5.27489	18.4552	1.19629	2261.75
5	19.1255	127.818	4.81301	21.967	2.00779	2444.58
6	21.4223	139.233	5.01277	19.3096	1.38506	2982.7
7	22.1152	97.1253	5.05081	21.1237	1.6056	2147.95
8	15.7777	119.965	4.27468	17.082	1.47172	1892.76
9	19.8885	124.614	4.96012	17.1645	1.17883	2478.39
10	127.833	246.689	12.6865	44.733	1.24567	31534.9
11	21.0408	53.3484	5.04691	17.9714	1.22149	1122.49
12	17.9693	97.315	4.68324	16.5472	1.21257	1748.69
13	22.524	99.9029	5.23026	19.3662	1.32505	2250.21
14	17.2258	128.897	4.57182	16.7786	1.30054	2220.36
15	17.7669	91.9706	4.61084	16.7406	1.25523	1634.03
16	20.488	183.232	4.95078	19.2181	1.43453	3754.05
17	29.4843	217.984	5.92443	23.1468	1.44604	6427.12
18	32.1821	191.807	6.30123	21.6614	1.16024	6172.73
19	19.8106	132.758	4.79823	18.9946	1.44927	2630.02
20	11.9705	105.365	3.81512	13.3154	1.17866	1261.26
21	16.42	206.474	4.49748	15.4501	1.15685	3390.3
22	10.316	81.5381	3.5248	12.6965	1.2435	841.149
23	23.0612	164.369	5.19822	19.422	1.30166	3790.54
24	12.4454	165.345	3.89812	13.4267	1.1527	2057.78
25	20.344	139.283	5.01574	17.1893	1.15577	2833.56
26	91.1041	226.637	10.6712	36.5253	1.16531	20647.5
27	160.825	244.096	14.1502	49.4518	1.21005	39256.6
28	20.7566	205.504	4.97771	18.0604	1.25052	4265.56
29	22.1425	222.427	5.17771	18.3418	1.20906	4925.08
30	21.4067	84.1049	5.06958	17.9226	1.19411	1800.41
31	23.6996	128.461	5.41956	18.1307	1.10377	3044.48
32	22.8821	146.179	5.32943	18.436	1.18202	3344.88
33	23.2441	175.597	5.1049	22.0836	1.66962	4081.6
34	22.2047	121.865	5.20389	17.8839	1.14623	2705.97
35	21.9478	193.674	5.11646	19.0445	1.31503	4250.71
36	26.0197	192.864	5.63711	20.4317	1.27673	5018.28
37	23.7229	192.897	5.35717	19.8792	1.32562	4576.08
38	11.9004	105.078	3.77848	13.8144	1.27612	1250.47
39	17.2803	174.146	4.54747	16.1278	1.19781	3009.29
40	13.8741	138.928	4.08974	14.7225	1.24322	1927.5
41	21.578	227.013	5.13271	18.1917	1.22046	4898.48
42	17.5333	178.206	4.54217	17.8848	1.45175	3124.54
43	21.6442	188.693	5.17217	18.3805	1.24213	4084.11
44	16.2837	100.011	4.40047	16.2158	1.28503	1628.54
45	18.164	145.093	4.62334	18.237	1.45709	2635.46
46	19.5187	117.044	4.90545	16.9781	1.17522	2284.54
47	17.728	205.208	4.64899	16.278	1.18941	3637.93
48	25.5214	155.54	5.56468	20.192	1.27128	3969.61
49	24.4782	172.906	5.42314	19.3139	1.21269	4232.42
50	19.5304	133.158	4.72424	18.4673	1.38959	2600.63
51	21.0291	175.939	5.00563	18.8827	1.34926	3699.85
52	14.4346	219.899	4.18093	14.7217	1.19482	3174.16
53	17.2803	138.063	4.59883	16.0522	1.18661	2385.77
54	10.7187	38.2717	3.58317	13.2738	1.3081	410.222
55	18.2784	47.9164	4.75328	16.1897	1.14111	875.838
56	19.5074	45.5031	4.89374	17.0562	1.18675	887.647
57	21.7186	45.0243	5.18004	18.0337	1.19159	977.866
58	19.3992	38.93	4.87338	16.9297	1.17573	755.21
59	18.6852	41.9298	4.79222	16.3925	1.14442	783.468
	1513.41
AVM	Area (µm2)	Mean Intensity	Mean diameter (µm)	Perimeter (µm)	Roundness	IOD
1	22.9327	143.548	5.28395	20.619	1.47526	3291.94
2	25.2957	83.3452	5.44007	23.7625	1.77634	2108.27
3	18.4949	110.585	4.7875	19.357	1.61218	2045.26
4	11.0362	69.4504	3.64294	17.1369	2.11755	766.468
5	34.9849	131.214	6.37068	30.0111	2.04868	4590.51
6	13.3953	76.4815	4.03291	18.7232	2.08256	1024.49
7	22.2515	99.8244	5.08326	23.6557	2.00127	2221.24
8	41.2057	131.589	7.14868	28.0234	1.51661	5422.22
9	17.9265	93.1303	4.69167	18.91	1.58737	1669.5
10	272.125	198.145	18.5355	81.5439	1.94449	53920.1
11	23.0923	90.628	5.29115	22.5528	1.75277	2092.81
12	24.8558	112.278	5.54322	23.2177	1.72584	2790.74
13	29.1184	127.836	5.99504	24.2712	1.60992	3722.38
14	19.2073	91.092	4.80207	20.8097	1.79414	1749.63
15	39.7614	116.797	6.99704	29.9826	1.79915	4644.01
16	24.9453	113.301	5.57097	22.5682	1.62478	2826.32
17	289.576	188.774	19.0893	81.4297	1.82218	54664.4
18	22.8899	82.3163	5.08958	22.4739	1.75592	1884.21
19	34.1947	66.8799	6.43955	34.566	2.78055	2286.94
20	5.11908	48.6471	2.48655	20.8694	6.77048	249.029
21	14.4852	44.8183	4.24799	20.5429	2.31839	649.204
22	21.5001	93.1173	5.11052	21.5893	1.72515	2002.04
23	12.1651	58.2166	3.89759	18.6263	2.26949	708.212
24	22.1386	67.3763	5.1976	25.5791	2.35186	1491.61
25	7.60271	52.0036	3.05305	14.6598	2.24946	395.368
26	30.1422	82.9681	6.13077	23.4616	1.45322	2500.84
27	10.9583	39.5943	3.75021	15.0212	1.63854	433.888
28	35.0472	119.268	6.60617	26.0931	1.54593	4180.03
29	24.3731	86.2172	5.34859	23.345	1.77937	2101.38
30	24.918	63.6079	5.61453	26.4582	2.23561	1584.98
31	21.687	129.761	5.1212	21.027	1.62235	2814.12
32	29.3286	92.1999	6.00813	24.4996	1.62861	2704.1
33	12.3675	58.2505	3.91922	18.4039	2.17935	720.416
34	20.78	80.1684	5.08717	21.1417	1.7117	1665.9
35	14.676	30.1119	4.20767	15.3517	1.2779	441.923
36	29.897	102.094	6.07136	25.9065	1.78641	3052.3
37	13.8935	65.4903	4.05738	20.4764	2.40151	909.892
38	23.5166	95.3867	5.36962	18.529	1.16177	2243.17
39	19.2267	191.102	4.8499	16.5429	1.13269	3674.26
40	17.0623	125.859	4.54146	16.2343	1.22919	2147.44
	1398.17
PVM	Area (µm2)	Mean Intensity	Mean diameter (µm)	Perimeter (µm)	Roundness	IOD
1	11.6007	149.635	3.74786	12.8318	1.12949	1735.87
2	13.6444	119.25	4.03226	14.6413	1.25024	1627.09
3	18.4131	172.999	4.65195	17.5471	1.33067	3185.45
4	13.0215	109.115	4.00465	13.4316	1.10251	1420.85
5	28.297	185.883	5.82624	22.5057	1.42441	5259.95
6	25.7433	216.297	5.52331	20.8057	1.33811	5568.19
7	12.7919	163.433	3.92566	14.0549	1.22889	2090.62
8	16.5095	167.885	4.4755	16.971	1.38826	2771.7
9	18.4014	229.287	4.76942	16.1539	1.12847	4219.22
10	25.7472	208.575	5.62721	20.3265	1.27698	5370.23
11	20.4374	238.842	5.01427	17.9549	1.25525	4881.31
12	11.9977	150.586	3.79023	13.9599	1.29257	1806.69
13	12.2352	82.1766	3.8405	14.1991	1.3113	1005.45
14	15.3183	136.327	4.34813	14.7442	1.12933	2088.29
15	22.2553	174.106	5.19366	18.8329	1.2682	3874.79
16	24.6923	146.59	5.53202	18.7019	1.12719	3619.63
17	13.4342	116.694	4.05002	14.5326	1.25102	1567.69
18	10.7715	247.635	3.60211	12.6754	1.18697	2667.39
19	22.4733	150.078	5.26062	18.2244	1.17606	3372.77
20	137.686	203.175	13.1318	44.1965	1.12895	27974.3
21	27.6236	152.548	5.80122	20.0265	1.15537	4213.91
22	14.9563	103.407	4.27879	15.0251	1.20116	1546.58
23	84.2916	178.732	10.2658	35.4553	1.18677	15065.6
24	19.2345	120.308	4.88205	16.4642	1.12148	2314.06
25	13.15	102.942	3.87383	15.287	1.41419	1353.68
26	27.643	142.25	5.7293	21.1762	1.29092	3932.22
27	13.5198	159.618	3.96831	14.8127	1.29148	2158.01
28	14.0726	165.175	4.09462	14.9306	1.26059	2324.44
29	14.0882	167.954	4.16333	14.0271	1.1114	2366.17
30	12.0094	132.688	3.81477	13.9965	1.29809	1593.5
31	156.944	224.311	14.0393	48.3751	1.18656	35204.2
32	14.7461	91.6679	4.22491	14.993	1.21308	1351.74
33	19.0087	121.985	4.75783	17.3048	1.25363	2318.77
34	25.1244	122.028	5.56194	19.6649	1.22484	3065.88
35	27.0864	114.535	5.77874	20.3019	1.21092	3102.33
36	23.2597	116.566	5.30068	19.1271	1.25166	2711.29
37	125.544	232.017	12.5223	42.7963	1.16093	29128.3
38	33.8443	134.895	6.33737	23.2886	1.27524	4565.44
39	19.0515	118.489	4.74367	18.1629	1.37794	2257.4
40	21.2199	71.5968	5.09714	17.7397	1.18016	1519.27
41	23.4582	97.7609	5.39402	18.4835	1.15894	2293.3
42	31.3451	173.786	6.2502	21.6129	1.18589	5447.34
43	173.624	226.734	14.673	51.7909	1.22938	39366.6
44	22.9132	162.978	5.27652	18.5114	1.19009	3734.36
45	36.9236	171.191	6.75708	23.6371	1.20413	6320.99
46	22.4033	151.846	5.16617	18.9435	1.27467	3401.84
	1492.56
RAL	Area (µm2)	Mean Intensity	Mean diameter (µm)	Perimeter (µm)	Roundness	IOD
1	21.2744	35.4628	5.08703	18.2686	1.24837	754.447
2	19.725	42.101	4.93342	16.8636	1.14729	830.443
3	25.8796	44.4104	5.64305	19.2673	1.14149	1149.32
4	27.5146	55.2749	5.8305	19.7989	1.13373	1520.87
5	23.8748	42.8702	5.42234	20.936	1.46096	1023.52
6	509.292	232.691	25.3133	87.697	1.20169	118508
7	21.2082	68.0828	5.12647	17.7052	1.17621	1443.91
8	28.4683	101.256	5.94526	20.6464	1.19156	2882.59
9	25.2606	77.4184	5.59466	18.8745	1.12226	1955.64
10	12.9164	43.4021	3.95223	14.0171	1.21049	560.6
11	16.0774	75.9855	4.2893	16.361	1.32494	1221.65
12	14.314	88.5116	4.18416	15.022	1.25454	1266.95
13	31.0648	74.7554	6.21285	21.757	1.2126	2322.26
14	22.3643	119.24	5.26471	17.5796	1.09964	2666.73
15	21.1965	122.166	5.11738	17.4231	1.13966	2589.5
16	28.1296	53.8862	5.86904	20.4053	1.17791	1515.8
17	12.134	73.1065	3.8491	13.7967	1.24836	887.072
18	25.3774	109.654	5.59513	19.036	1.1363	2782.74
19	14.6176	100.351	4.20016	15.2025	1.25818	1466.89
20	22.886	106.419	5.32102	18.3815	1.17485	2435.49
21	35.674	137.433	6.6562	22.6812	1.14755	4902.77
22	20.815	72.1341	5.03662	17.5258	1.17428	1501.47
23	28.7681	107.262	5.97079	20.2647	1.13596	3085.71
24	42.2217	163.627	7.21047	25.0813	1.18565	6908.63
25	26.7594	198.916	5.75405	19.9086	1.17868	5322.87
26	21.8193	128.401	5.1662	18.1459	1.2009	2801.62
27	23.4232	126.528	5.39713	18.0711	1.10946	2963.69
28	21.8155	163.537	5.16238	17.8675	1.16454	3567.64
29	22.7809	53.8103	5.27687	18.971	1.25719	1225.85
30	16.5056	68.8922	4.13846	18.6223	1.67195	1137.11
31	24.5443	99.9439	5.47922	19.736	1.26286	2453.06
32	24.7857	83.3689	5.51062	20.4596	1.34395	2066.36
33	194.373	225.594	15.283	57.1011	1.33488	43849.5
34	36.6238	144.956	6.74895	23.0972	1.15917	5308.82
35	46.2703	134.687	7.59509	25.8346	1.14786	6232.02
36	61.4835	76.1644	7.42228	40.8411	2.15887	4682.85
37	175.777	225.671	14.7856	51.2668	1.18987	39667.7
38	19.2501	141.981	4.75289	17.8689	1.31993	2733.14
39	28.9277	150.375	5.9601	20.627	1.17043	4350.01
40	12.3442	124.179	3.82724	15.1125	1.47231	1532.89
41	78.1292	163.447	9.80281	34.9017	1.24071	12770
42	55.835	156.764	8.27782	29.403	1.23216	8752.9
43	23.357	81.4695	5.32892	19.233	1.26028	1902.88
44	27.5652	76.0323	5.85207	20.2696	1.18609	2095.84
45	14.1972	121.51	4.14866	14.4652	1.17283	1725.1
46	15.4468	161.703	4.18926	17.9254	1.65535	2497.79
47	15.5402	92.3484	4.33926	15.1094	1.16904	1435.11
48	15.0692	90.3498	4.28095	14.8407	1.16307	1361.5
49	18.0199	158.707	4.71488	15.9609	1.125	2859.89
50	13.6989	255	4.08456	14.1424	1.16186	3493.22
51	10.9428	72.8075	3.63859	12.56	1.1472	796.716
52	18.1095	191.304	4.72666	16.2167	1.1556	3464.41
53	28.4294	129.278	5.92295	20.1187	1.13298	3675.29
54	23.1624	145.005	5.31127	18.9316	1.23135	3358.65
55	19.1099	51.2027	4.84813	16.4815	1.13117	978.48
56	17.6852	160.622	4.66563	15.949	1.14458	2840.63
	2202.84
RPL	Area (µm2)	Mean Intensity	Mean diameter (µm)	Perimeter (µm)	Roundness	IOD
1	31.9563	41.9152	6.27865	21.421	1.14265	1339.45
2	57.6646	36.5616	8.5032	28.3654	1.11034	2108.31
3	29.7841	36.5155	6.01452	21.2641	1.20809	1087.58
4	19.472	53.9786	4.91182	16.5516	1.11959	1051.07
5	64.0722	42.2664	8.85616	31.2505	1.21292	2708.1
6	19.7951	82.7331	4.83688	18.4608	1.37005	1637.71
7	12.6517	32.4135	3.88072	14.16	1.26115	410.087
8	32.2093	42.3777	6.32454	21.5622	1.14867	1364.96
9	47.8858	106.105	7.70029	26.6334	1.17879	5080.91
10	33.6847	82.7246	6.46641	21.9044	1.1335	2786.55
11	17.9538	168.25	4.62345	16.7367	1.24158	3020.73
12	120.561	212.245	12.11	44.1117	1.28437	25588.5
13	24.7818	38.4194	5.51087	18.9728	1.1559	952.102
14	18.7557	87.2843	4.79372	16.351	1.13435	1637.08
15	32.5363	87.6512	6.24478	22.7891	1.27022	2851.85
16	15.8205	82.7104	4.40458	15.3297	1.18205	1308.52
17	28.3165	48.9175	5.81204	21.6893	1.32203	1385.17
18	35.6584	30.7076	6.57174	23.4791	1.23024	1094.98
19	22.45	169.946	5.24173	18.2166	1.17628	3815.29
20	17.074	126.432	4.54771	16.2735	1.23429	2158.69
21	35.1095	103.275	6.58384	22.9689	1.19577	3625.92
22	25.3774	69.3301	5.61285	19.2567	1.1628	1759.42
23	68.6112	59.6142	9.20401	32.3051	1.21043	4090.2
24	27.7793	104.138	5.864	20.4733	1.20073	2892.87
25	16.564	63.0743	4.40232	16.4613	1.30183	1044.76
26	18.6739	162.463	4.79233	16.6294	1.17844	3033.82
27	22.742	187.82	5.2525	18.5947	1.20987	4271.4
28	38.3289	144.242	6.85593	24.6023	1.25665	5528.64
29	32.8555	97.9692	6.37316	21.8241	1.1536	3218.83
30	31.7422	101.225	6.28786	21.6561	1.17575	3213.09
31	22.9366	109.493	5.1943	19.5297	1.32328	2511.39
32	28.7992	61.4797	5.94383	20.2893	1.13748	1770.57
33	144.257	228.244	12.8886	52.378	1.51339	32925.8
34	27.1837	103.271	5.75502	20.9328	1.28274	2807.3
35	17.1285	39.2359	4.46644	16.7432	1.30241	672.052
36	15.5441	89.1122	4.35168	15.1021	1.16762	1385.17
37	31.8901	155.887	6.01376	24.4396	1.49047	4971.27
38	104.063	119.222	11.2601	40.2505	1.2389	12406.6
39	26.226	101.386	5.50981	21.3471	1.38272	2658.95
40	24.7234	74.0307	5.40201	19.9273	1.27814	1830.29
41	18.7129	82.8003	4.78396	16.7827	1.19778	1549.43
42	17.1752	96.7069	4.55961	16.662	1.28631	1660.96
43	25.9847	73.5661	5.63245	19.8668	1.20873	1911.59
44	10.3627	155.918	3.44517	13.2135	1.34077	1615.74
45	14.641	62.3403	4.16259	15.4282	1.29375	912.722
46	32.8322	112.744	6.25978	22.4979	1.2268	3701.62
47	29.1184	66.6856	5.90237	21.3021	1.24013	1941.78
48	21.6714	129.237	5.14576	17.9773	1.18672	2800.76
49	17.0584	88.8435	4.57598	16.0541	1.20233	1515.53
50	19.0983	138.757	4.811	16.9523	1.19744	2650.01
51	32.4234	60.8085	6.28923	22.6264	1.2565	1971.62
	1682.7

## Sheet: L1M11
LAL	Area (µm2)	Mean Intensity	Mean diameter (µm)	Perimeter (µm)	Roundness	IOD
1	513.619	238.255	25.4319	94.2599	1.37659	122372
2	28.2906	74.8456	5.58199	25.2425	1.79231	2117.43
3	42.5373	68.658	7.21754	27.5782	1.42283	2920.52
4	170.782	192.491	14.6423	60.7495	1.71963	32874
5	34.73	88.3317	6.38621	26.1456	1.56633	3067.76
6	43.2726	71.8519	7.25662	27.1173	1.35229	3109.22
7	43.916	99.4891	7.32295	27.1698	1.33764	4369.16
8	35.8276	77.6493	6.51031	26.2255	1.52763	2781.99
9	88.57	180.269	10.3565	40.9393	1.50586	15966.5
10	368.465	218.452	20.9329	98.8001	2.10819	80491.7
11	29.5342	80.493	6.03659	25.2227	1.71416	2377.29
12	21.4782	67.0329	5.12354	20.583	1.56968	1439.74
13	23.5381	81.6948	5.34225	20.4691	1.4165	1922.94
14	20.7104	57.617	5.05788	19.1831	1.41397	1193.27
15	44.2512	101.226	7.3983	27.969	1.40675	4479.37
16	65.6131	74.4764	9.00646	33.6495	1.37327	4886.63
17	44.2945	77.4339	7.13461	31.0853	1.736	3429.9
18	33.9785	62.8876	6.50265	24.8712	1.4487	2136.82
19	38.3687	76.1862	6.80823	27.0116	1.51326	2923.17
20	52.7722	146.826	8.02936	31.5926	1.50506	7748.32
21	52.1315	144.707	8.06401	30.2675	1.39844	7543.81
22	50.9582	149.401	7.88522	31.8981	1.58894	7613.19
23	58.5195	87.3899	8.51508	31.7113	1.36747	5114.02
24	26.0739	43.1613	5.68454	20.4907	1.28144	1125.38
25	37.4063	120.158	6.79069	25.3197	1.36384	4494.67
26	35.249	73.3736	6.53849	25.8501	1.50857	2586.35
27	52.756	200.305	8.10501	30.9311	1.44315	10567.3
28	31.2697	112.745	6.16459	24.9861	1.58878	3525.52
29	58.6817	86.1547	8.50926	31.8593	1.37644	5055.71
30	32.8809	78.6088	6.36952	23.6996	1.35934	2584.73
31	21.4133	93.6458	5.14513	19.1336	1.36051	2005.26
32	28.5826	80.4404	5.96404	22.7401	1.4397	2299.19
33	19.867	68.0414	4.95821	18.9891	1.44433	1351.78
34	18.6829	80.2338	4.70277	19.2083	1.57154	1499
35	27.6472	77.7618	5.73705	23.8811	1.64152	2149.9
36	36.2439	143.814	6.61581	26.4677	1.53811	5212.39
37	49.4849	146.708	7.76517	30.4232	1.48843	7259.85
38	32.151	80.4956	6.32421	23.6124	1.37999	2588.01
39	25.9657	88.3604	5.65298	22.0237	1.48652	2294.34
40	22.8244	131.187	5.31712	19.7575	1.36099	2994.27
41	24.6519	57.6074	5.47891	21.9257	1.55184	1420.13
42	90.2813	138.075	10.4514	42.2246	1.57154	12465.6
43	19.7156	121.69	4.6649	21.2025	1.81449	2399.18
44	33.8109	135.342	6.45832	24.1113	1.36829	4576.03
45	50.6636	197.818	7.92065	30.3585	1.44762	10022.2
46	56.6758	133.817	8.43919	29.6932	1.23795	7584.21
47	51.1394	131.42	7.95319	30.1745	1.41682	6720.74
48	32.1618	72.9352	6.33197	23.1022	1.32056	2345.73
49	43.0563	175.091	7.31808	27.4255	1.39015	7538.76
50	16.1525	103.864	4.42777	17.2581	1.46735	1677.66
51	17.9151	128.592	4.67597	18.1617	1.46516	2303.74
52	33.2323	100.789	6.38196	24.2804	1.41169	3349.45
53	32.7241	125.711	6.33495	24.1054	1.41303	4113.78
54	16.3688	64.6091	4.43238	18.7362	1.70662	1057.57
55	64.2966	137.249	8.94833	34.2399	1.451	8824.66
56	23.1542	160.615	5.31738	21.6542	1.61154	3718.93
57	28.6312	254.952	5.91098	23.7899	1.57303	7299.6
58	31.5482	157.769	6.23603	24.7199	1.54137	4977.33
59	25.5494	255	5.64651	21.3171	1.41536	6515.1
60	25.0466	77.1442	5.56855	21.9299	1.52797	1932.2
61	27.5012	114.225	5.83969	21.8211	1.37781	3141.34
	3207.61
LPL	Area (µm2)	Mean Intensity	Mean diameter (µm)	Perimeter (µm)	Roundness	IOD
1	20.4806	56.8527	4.97915	18.6654	1.35369	1164.38
2	25.6386	51.7415	5.63783	19.5872	1.19081	1326.58
3	45.0785	61.7342	7.48862	26.2563	1.21699	2782.88
4	20.313	55.0068	4.91706	18.0599	1.27776	1117.35
5	30.0424	55.5368	5.90141	23.2624	1.43339	1668.46
6	29.645	58.7967	5.98191	22.2965	1.33448	1743.03
7	313.311	148.496	19.8416	69.2241	1.21711	46525.4
8	29.545	38.5511	5.8208	23.4742	1.48418	1138.99
9	56.2974	100.223	8.34143	29.862	1.2605	5642.27
10	320.137	205.375	20.1149	68.2008	1.1562	65748.2
11	50.2905	137.361	7.89486	27.14	1.16553	6907.95
12	34.0325	106.378	6.44622	23.9434	1.34051	3620.33
13	31.0075	83.5389	6.19794	21.7515	1.21423	2590.33
14	14.0683	80.7004	4.12318	14.901	1.25598	1135.31
15	30.602	85.5498	6.0998	22.6419	1.33311	2617.99
16	15.5389	164.764	4.3835	14.6007	1.09173	2560.25
17	19.1533	89.3012	4.74345	17.6914	1.30039	1710.41
18	27.2174	136.597	5.83245	19.4704	1.10839	3717.81
19	39.615	233.941	7.01418	25.0554	1.26105	9267.58
20	19.2614	147.599	4.80391	17.3739	1.24709	2842.96
21	21.789	145.466	5.14793	18.3132	1.22484	3169.56
22	21.0997	106.097	4.92061	19.3949	1.41869	2238.62
23	77.4701	207.671	9.86658	33.7069	1.16706	16088.2
24	27.8473	138.793	5.86733	20.4036	1.18966	3865
25	33.1161	110.676	6.24686	23.612	1.33973	3665.16
26	34.7057	89.9227	6.52388	23.3459	1.24971	3120.83
27	255.113	245.547	17.9325	61.2357	1.16968	62642.3
28	41.6668	228.426	7.1975	25.3913	1.23131	9517.8
29	37.1306	107.671	6.67392	24.9184	1.33075	3997.89
30	13.8601	172.46	4.0713	14.5836	1.22111	2390.31
31	33.4729	174.255	6.36671	23.1877	1.27824	5832.81
32	47.2817	217.4	7.67321	27.3022	1.25456	10279
33	24.3302	160.474	5.46659	19.3199	1.22083	3904.37
34	13.9007	125.224	4.09088	14.6645	1.23109	1740.7
35	34.2461	243.534	6.42081	23.4542	1.27827	8340.09
36	53.494	214.15	8.11666	29.0496	1.25535	11455.7
37	34.5435	233.222	6.53813	22.7158	1.18872	8056.29
38	38.2957	201.246	6.92219	23.1473	1.11337	7706.86
39	26.1144	194.641	5.69327	19.555	1.16526	5082.93
40	17.2961	224.241	4.6181	15.9373	1.16861	3878.49
41	30.0883	159.648	5.89052	26.048	1.79449	4803.54
42	17.6448	130.964	4.67812	17.1975	1.33384	2310.83
43	22.746	147.164	5.27965	20.6971	1.49866	3347.39
44	18.9911	134.207	4.84778	18.2337	1.39313	2548.73
45	20.0886	140.84	4.81613	19.016	1.43244	2829.29
46	29.6315	192.884	6.0641	22.3045	1.33605	5715.45
47	33.3783	169.654	6.40736	25.0598	1.4972	5662.76
48	26.6091	245.216	5.70966	21.6845	1.40623	6524.98
49	19.1262	217.938	4.85444	18.6742	1.45092	4168.34
50	27.5931	235.667	5.85789	21.2322	1.3001	6502.8
51	15.9038	208.319	4.3828	17.1311	1.46845	3313.06
52	21.4241	255	5.13	19.6057	1.42775	5463.14
53	17.8232	251.357	4.68821	17.3085	1.33759	4479.99
54	19.575	254.999	4.90721	18.2882	1.35966	4991.6
55	15.7741	252.972	4.41473	16.0196	1.29464	3990.41
	2394.45
AVM	Area (µm2)	Mean Intensity	Mean diameter (µm)	Perimeter (µm)	Roundness	IOD
1	14.0416	83.3867	4.11532	15.9424	1.44039	1170.88
2	35.9039	51.9963	6.70728	24.2779	1.30638	1866.87
3	25.4996	67.3248	5.6482	20.0432	1.25369	1716.76
4	219.117	122.846	16.5866	60.4904	1.32889	26917.6
5	21.914	55.8712	5.20892	19.3768	1.36344	1224.36
6	25.9756	59.1744	5.70093	19.7388	1.19362	1537.09
7	20.5971	72.4868	5.01833	18.9098	1.38153	1493.02
8	13.3588	61.6502	4.02062	15.55	1.4404	823.575
9	18.7966	82.8911	4.76225	18.3998	1.4333	1558.07
10	12.0055	58.6771	3.71595	15.5288	1.5984	704.446
11	24.4048	47.5708	5.45932	20.3774	1.35398	1160.95
12	13.6386	55.259	4.08234	16.0882	1.51019	753.657
13	24.8336	62.8175	5.39586	21.7555	1.51666	1559.98
14	12.7445	37.916	3.97046	14.3674	1.28891	483.22
15	12.6198	74.185	3.95271	14.5299	1.33126	936.199
16	12.156	68.8729	3.85235	14.0581	1.29376	837.219
17	22.1451	61.8518	5.2431	19.1906	1.3234	1369.71
18	197.779	122.795	15.7856	57.2347	1.31804	24286.3
19	15.2809	60.1067	4.26825	17.2668	1.55262	918.486
20	15.9652	86.1071	4.37303	17.1872	1.4724	1374.72
21	21.8227	57.2169	5.21752	19.0186	1.31898	1248.63
22	10.938	58.7851	3.65628	13.6915	1.36381	642.989
23	17.717	73.2995	4.61933	18.4879	1.53524	1298.65
24	19.4262	45.9287	4.76131	20.3469	1.69589	892.219
25	28.1151	62.0342	5.8692	22.5065	1.43373	1744.1
26	26.0775	54.7521	5.67695	21.0721	1.35501	1427.8
27	24.7667	63.4417	5.50175	21.063	1.42548	1571.24
28	27.1754	60.2629	5.70824	22.9696	1.54497	1637.67
29	14.0583	43.2439	4.10535	15.8902	1.42927	607.937
30	11.7804	51.3947	3.81443	14.1885	1.35988	605.451
31	30.609	60.6827	6.10921	23.5025	1.43605	1857.44
	991.263
PVM	Area (µm2)	Mean Intensity	Mean diameter (µm)	Perimeter (µm)	Roundness	IOD
1	16.6754	62.4793	4.54412	16.0192	1.22461	1041.86
2	19.6376	62.9123	4.87409	17.7033	1.27002	1235.44
3	17.4676	28.7291	4.61706	16.171	1.19133	501.828
4	12.9285	39.4237	3.91508	14.309	1.26026	509.689
5	120.306	91.5575	12.3041	45.1497	1.34839	11014.9
6	12.6913	75.3524	3.93529	13.7777	1.19024	956.318
7	174.075	152.082	14.825	53.6945	1.31799	26473.8
8	12.3719	66.6645	3.83037	14.2572	1.30744	824.768
9	12.6989	44.809	3.88201	14.3353	1.28777	569.024
10	21.3939	54.8385	5.08967	18.6288	1.29083	1173.21
11	17.7185	78.8351	4.65241	16.6763	1.24899	1396.84
12	9.64695	63.6638	3.44932	11.6379	1.11726	614.161
13	18.5092	72.2732	4.71605	17.3512	1.29438	1337.72
14	30.4372	81.8193	6.18867	20.6258	1.11227	2490.35
15	17.5315	54.2057	4.63809	16.1809	1.18844	950.307
16	15.988	102.868	4.39944	16.408	1.34	1644.66
17	29.1385	79.4248	6.04902	20.3384	1.12968	2314.32
18	20.629	65.6282	5.07117	17.2829	1.15225	1353.85
19	21.1825	57.6411	5.14773	17.5471	1.15671	1220.98
20	169.182	128.141	14.5998	53.9765	1.37039	21679.1
21	14.0142	92.9119	4.14568	14.6964	1.22644	1302.09
22	22.5891	76.9369	5.31155	18.1556	1.16121	1737.94
23	9.76708	95.73	3.46765	11.9448	1.16248	935.003
24	15.6109	27.4506	4.41234	15.0651	1.15692	428.529
25	11.9796	73.2663	3.8533	13.2112	1.1594	877.702
26	21.6068	56.1724	5.20419	17.705	1.1545	1213.7
27	11.7317	95.9122	3.73392	13.9297	1.31617	1125.22
28	144.11	80.2972	13.3654	50.094	1.3857	11571.6
29	7.07554	94.6475	2.93692	10.2519	1.18206	669.683
30	15.8633	39.0499	4.42468	15.505	1.20597	619.462
31	17.5908	43.5026	4.67899	16.0813	1.16989	765.244
32	15.0893	62.4215	4.3097	15.5177	1.26991	941.899
33	16.1507	65.2027	4.47282	15.3916	1.16725	1053.07
34	14.8567	37.7874	4.30828	14.442	1.11718	561.395
35	10.1336	71.44	3.42618	13.6387	1.46075	723.941
	1118.38
RAL	Area (µm2)	Mean Intensity	Mean diameter (µm)	Perimeter (µm)	Roundness	IOD
1	8.3103	50.8483	3.20589	10.9211	1.1421	422.565
2	5.84535	42.0942	2.66396	9.32007	1.18255	246.055
3	13.3862	114.474	4.01353	16.464	1.6114	1532.38
4	9.63478	47.658	3.25448	15.1192	1.88801	470.48
5	15.6428	143.299	4.41375	16.222	1.33871	2241.61
6	9.33674	67.8633	3.36386	12.0535	1.23828	259.744
7	9.7245	79.1622	3.37441	13.0301	1.38937	739.117
8	19.0278	82.2369	4.77512	19.5379	1.59645	799.713
9	13.0745	147.024	3.99468	13.95	1.18444	2797.55
10	15.0984	98.2077	4.17358	17.6496	1.64182	1284.01
11	9.15426	90.1456	3.35457	11.4728	1.14422	1361.06
12	7.01776	73.0247	2.81702	12.0553	1.64797	668.488
13	9.97237	61.8041	3.49067	12.1986	1.18744	437.485
14	10.5806	78.3519	3.6182	12.3215	1.14184	781.354
15	6.2179	37.8081	2.734	9.96268	1.27028	400.034
16	6.95541	38.4164	2.88291	10.7255	1.31614	113.213
17	5.27054	41.6725	2.51703	9.30908	1.30842	259.116
18	342.854	75.7746	20.8109	74.978	1.30481	295.439
19	5.66743	54.9593	2.58106	9.56268	1.284	244.619
20	12.6776	91.395	3.966	13.5245	1.14815	653.757
21	13.7953	38.8286	4.05769	15.6412	1.41123	170.815
22	10.1777	65.1344	3.52811	12.1836	1.16064	343.294
23	12.2609	188.673	3.88743	13.6361	1.20682	64687.3
24	17.6957	49.4033	4.5461	17.3574	1.35485	279.99
25	15.2368	72.5603	4.29902	16.6854	1.45402	919.889
26	14.7958	59.5507	4.23865	15.3029	1.2595	821.517
27	12.1195	35.3043	3.80206	14.3233	1.34708	359.315
28	8.14912	34.006	3.11852	13.7531	1.84705	416.945
29	6.56005	61.1563	2.82351	9.94343	1.19938	1082.2
30	29.4944	56.3894	6.05565	20.8127	1.16872	1242.06
31	8.85013	132.243	3.21719	13.8477	1.72422	1956.65
32	14.8202	43.1376	4.21963	15.3836	1.27072	522.807
33	13.0806	59.8255	3.97286	14.1464	1.21746	497.35
34	8.22971	87.9759	3.10194	12.5753	1.52912	2594.79
35	6.30154	37.7331	2.64547	11.9393	1.80011	338.591
36	12.3902	73.6272	3.90804	13.4036	1.15387	1091.17
37	17.8478	50.62	4.71884	15.9397	1.13284	662.137
38	6.05671	52.0827	2.61871	13.9902	2.57157	440.426
39	15.0148	67.1452	4.26192	15.0398	1.19882	435.881
40	10.2719	76.5216	3.55606	12.1707	1.14753	948.117
41	6.63	93.4689	2.81133	10.7517	1.38748	1668.21
42	10.17	122.913	3.51124	12.4188	1.20677	790.802
43	11.7333	88.6693	3.80192	13.3944	1.21679	1331.35
44	11.4596	55.434	3.69997	13.487	1.26315	569.415
45	5.62181	73.1595	2.53871	9.98198	1.41042	494.614
46	11.8534	109.7	3.83599	12.8668	1.11145	1115.65
47	22.2744	52.4174	5.24847	18.3355	1.20107	615.028
48	5.56251	58.3031	2.53046	10.3847	1.54279	668.127
49	30.1406	89.363	6.13734	20.2001	1.07732	502.382
50	11.8534	84.4709	3.83599	12.8668	1.11145	1001.27
51	22.2744	88.0754	5.24847	18.3355	1.20107	1961.82
52	5.56251	69.8671	2.53046	10.3847	1.54279	388.636
53	30.1406	82.7452	6.13734	20.2001	1.07732	2493.99
54	182.243	172.04	14.9782	53.6454	1.25662	31353
55	17.1893	132.786	4.52276	16.7638	1.301	2282.51
56	14.3609	86.2726	4.21373	14.667	1.19204	1238.95
57	14.8947	96.5396	4.26197	14.6859	1.15228	1437.93
58	11.0277	57.6678	3.66429	12.9201	1.20459	635.943
	1213.59					2523.6
RPL	Area (µm2)	Mean Intensity	Mean diameter (µm)	Perimeter (µm)	Roundness	IOD
1	20.5393	37.0782	4.98198	17.4394	1.17833	761.56
2	13.038	28.2768	3.97356	14.1295	1.21851	368.672
3	17.2441	28.7699	4.49326	16.7334	1.29217	496.111
4	13.4181	28.6201	4.00532	14.5313	1.2523	384.029
5	26.5474	47.5272	5.56373	21.5704	1.39471	1261.72
6	18.0774	48.3886	4.61163	17.5655	1.35824	874.74
7	53.7714	30.1724	8.1989	28.3619	1.19045	1622.41
8	16.1279	67.6002	4.47605	15.0893	1.12345	1090.25
9	14.0796	40.7403	4.15759	14.3181	1.1587	573.607
10	15.2946	26.5607	4.34114	15.1136	1.18847	406.236
11	15.6292	134.19	4.39381	15.1412	1.16728	2097.27
12	5.75563	57.2679	2.63463	9.34193	1.20662	329.613
13	16.8381	113.92	4.57709	15.3349	1.11137	1918.19
14	15.3782	147.395	4.3117	16.3298	1.37989	2266.67
15	17.7489	174.848	4.70039	15.8019	1.11953	3103.36
16	13.9382	53.3397	4.06822	15.088	1.29971	743.46
17	8.81212	109.223	3.29925	11.3824	1.16997	962.487
18	16.3499	111.332	4.46031	15.7867	1.21298	1820.28
19	17.9937	124.93	4.6924	16.3873	1.18764	2247.95
20	11.0657	130.52	3.66541	12.9784	1.21131	1444.3
21	15.4756	146.84	4.33688	15.6657	1.26196	2272.43
22	7.22457	27.687	2.91742	10.9648	1.32427	200.027
23	15.8375	85.325	4.42793	15.3621	1.18578	1351.33
24	17.8174	125.334	4.68936	16.3031	1.1871	2233.12
25	11.7971	127.371	3.83406	13.1117	1.15966	1502.61
26	11.7956	32.3797	3.80165	13.5091	1.23118	381.938
27	10.7008	112.797	3.59874	12.6739	1.19453	1207.01
28	11.5219	115.661	3.76705	12.9819	1.16397	1332.64
29	14.6924	51.8557	4.23841	14.8596	1.19594	761.887
30	13.2798	109.071	4.05707	13.944	1.16513	1448.44
31	10.462	53.7491	3.57105	12.4965	1.18782	562.324
32	11.7302	42.381	3.79572	13.0971	1.16368	497.139
33	8.80603	73.3298	3.28455	11.2532	1.14436	645.745
34	7.47699	96.3836	2.9489	11.4332	1.39123	720.659
35	11.1509	91.5875	3.66766	13.0141	1.20868	1021.28
36	15.1441	53.9797	4.26441	15.6026	1.2792	817.472
37	10.1746	127.278	3.45083	13.0983	1.34183	1295.01
38	6.85505	61.8498	2.85822	10.5388	1.28932	423.984
39	10.4514	48.9207	3.38974	14.1463	1.52371	511.288
40	17.0297	94.7385	4.04672	21.5827	2.17669	1613.36
41	11.5113	34.7908	3.66373	14.0994	1.37426	400.485
42	15.874	82.8505	4.19865	18.2275	1.66555	1315.17
43	27.0659	163.94	5.72296	20.7391	1.26458	4437.19
44	15.4178	109.057	4.34839	15.823	1.29226	1681.41
45	14.843	121.488	4.18621	16.0879	1.38761	1803.25
46	9.39604	133.234	3.37758	12.0215	1.22395	1251.88
47	101.095	205.485	10.1362	49.5959	1.9362	20773.5
48	13.5352	60.5679	4.04982	14.3235	1.20621	819.801
49	20.4192	66.3676	5.04931	17.9492	1.25557	1355.17
50	8.27685	137.947	3.16844	11.0312	1.16996	1141.77
51	7.60321	56.7582	2.96854	11.7091	1.43496	431.544
52	6.38669	124.221	2.7593	9.82488	1.20273	793.364
53	6.86722	141.416	2.81383	10.7609	1.34186	971.136
54	5.09415	90.3463	2.48362	8.56666	1.14641	460.237
55	8.10502	125.843	3.11579	11.1907	1.22956	1019.96
56	10.6871	133.364	3.58289	13.3145	1.32003	1425.27
57	31.1671	81.6133	6.08496	22.5826	1.30209	2543.65
58	6.90067	84.7027	2.88647	10.1555	1.18933	584.506
59	6.89611	142.651	2.7911	11.2521	1.46101	983.738
60	14.6788	99.2689	4.22792	14.7602	1.18109	1457.14
61	11.1417	95.5867	3.68745	12.7047	1.15283	1065
62	11.49	109.716	3.77709	12.7669	1.12886	1260.63
63	11.163	85.2215	3.66639	13.3849	1.27713	951.33
64	139.098	234.447	12.563	51.2827	1.50457	32611
65	8.49278	103.294	3.2136	10.9857	1.13082	877.25
66	6.20726	100.475	2.74305	9.46699	1.14898	623.676
67	6.78054	132.67	2.87515	10.0481	1.18494	899.575
68	17.6394	179.91	4.65079	16.1068	1.17038	3173.52
69	43.574	12.1175	7.36058	25.1757	1.15751	528.006
	1184.48

## Sheet: L1M12
LAL	Area (µm2)	Mean Intensity	Mean diameter (µm)	Perimeter (µm)	Roundness	IOD
1	11.0459	26.2844	3.56534	14.2241	1.45761	290.335
2	11.4163	41.8854	3.72411	13.3055	1.23403	478.175
3	14.3873	42.9489	4.07704	15.8193	1.38417	617.917
4	14.2034	69.4456	4.0643	15.5016	1.34633	986.365
5	14.5873	73.2502	3.9664	17.8412	1.73645	1068.52
6	11.6028	64.0946	3.71079	13.7238	1.29175	743.677
7	14.1548	62.606	4.05544	15.6569	1.37815	886.173
8	12.8761	76.9492	3.97172	13.8662	1.18829	990.804
9	11.8245	63.2659	3.64439	15.1873	1.55228	748.086
10	22.8028	39.0057	5.3214	18.2516	1.16252	889.439
11	13.706	77.0387	3.97852	15.6555	1.42303	1055.89
12	21.8188	75.5432	5.01088	19.8011	1.43	1648.26
13	11.7515	62.6075	3.61318	15.4769	1.62205	735.732
14	17.1041	77.5399	4.56086	16.3195	1.23909	1326.25
15	20.2887	92.297	4.81721	21.4998	1.81302	1872.58
16	17.4799	52.7878	4.49815	18.532	1.56349	922.725
17	12.7544	79.4525	3.7879	15.1374	1.42967	1013.37
18	13.0004	89.9039	3.739	16.6867	1.7044	1168.79
19	25.817	77.3387	5.61833	19.893	1.21979	1996.66
20	11.4514	27.7214	3.68147	13.6272	1.29045	317.45
21	17.78	58.8156	4.66415	16.3362	1.19443	1045.74
22	28.7664	76.4151	5.92919	20.7246	1.18816	2198.19
23	12.4949	57.4046	3.77451	15.2602	1.48313	717.265
24	200.254	133.114	15.6265	57.3239	1.30581	26656.7
25	25.2331	92.1251	5.59605	19.6966	1.2235	2324.6
26	10.8837	78.2787	3.6001	14.4248	1.52136	851.962
27	15.7876	58.7685	4.40542	15.3002	1.17996	927.813
28	22.1189	39.2295	5.21692	18.224	1.19486	867.712
29	11.6515	37.0204	3.66218	14.1401	1.36558	431.342
30	536.792	173.12	25.9011	90.2624	1.20781	92929.2
31	14.9063	69.7463	4.12241	16.8389	1.51372	1039.66
32	22.0026	37.8628	5.14766	18.4536	1.23162	833.079
33	12.0245	49.6333	3.8526	13.0894	1.13387	596.817
34	17.5123	60.7681	4.52984	17.6062	1.40856	1064.19
35	16.4607	74.0071	4.47662	16.0685	1.24822	1218.21
36	12.43	66.197	3.73522	15.0001	1.44048	822.831
37	122.251	141.471	12.2256	43.64	1.23967	17295
38	13.8979	40.81	4.1405	14.1245	1.14231	567.175
39	20.0535	60.4302	4.8299	19.0084	1.43382	1211.84
40	22.9434	63.5957	5.21451	19.3146	1.29391	1459.1
41	11.0432	48.2245	3.56397	13.6508	1.3428	532.553
42	15.7065	48.905	4.1165	18.2342	1.68454	768.126
43	24.1302	35.3722	5.46722	19.8578	1.30045	853.536
44	17.1906	27.1467	4.46926	16.8072	1.30764	466.669
45	21.5647	59.8002	5.07422	19.0082	1.3333	1289.57
46	35.5302	70.9729	6.47476	25.0644	1.40705	2521.68
47	21.7079	91.4154	5.13501	18.5496	1.26137	1984.44
48	21.1456	83.2972	5.09954	17.8576	1.20009	1761.37
49	19.2209	109.192	4.86638	16.6739	1.15105	2098.77
50	7.29095	50.683	2.95182	10.8101	1.27545	369.527
51	14.0304	47.2767	4.16717	13.9425	1.10256	663.312
52	6.94492	94.5329	2.8978	9.87761	1.11796	656.523
53	8.50476	85.5639	3.2363	10.7983	1.09104	727.7
54	8.1371	42.6767	3.14717	10.8589	1.15317	347.265
55	10.3728	100.82	3.57959	12.0638	1.1165	1045.79
56	8.31011	70.3269	3.17022	11.0633	1.17206	584.425
57	15.8011	71.6195	4.4189	14.9674	1.12822	1131.67
58	15.1334	84.4228	4.22423	15.949	1.33758	1277.6
59	8.60748	56.0251	3.1742	11.8333	1.29458	482.235
60	13.6682	51.4782	4.08419	14.3583	1.20029	703.613
61	28.7961	49.3872	5.95693	21.6182	1.2915	1422.16
62	36.133	81.6163	6.72625	22.4237	1.10739	2949.05
63	12.0489	74.7368	3.84713	13.0257	1.1206	900.493
64	13.1194	50.4616	3.96039	14.178	1.21928	662.025
65	26.8497	116.75	5.55333	22.3656	1.48255	3134.71
66	9.01028	143.005	3.22079	12.4888	1.37751	1288.52
67	8.81835	145.564	3.28094	11.3467	1.16182	1283.63
68	8.63722	125.743	3.2521	11.1666	1.14884	1086.07
69	6.30422	174.181	2.72632	10.3301	1.34699	1098.08
70	5.89872	193.303	2.63757	9.7891	1.29276	1140.24
71	9.49959	243.387	3.31879	12.8015	1.3728	2312.08
	1929.47
LPL	Area (µm2)	Mean Intensity	Mean diameter (µm)	Perimeter (µm)	Roundness	IOD
1	25.571	82.1321	5.58271	19.5394	1.18813	2100.2
2	22.8379	116.445	5.11498	20.008	1.39489	2659.37
3	13.0437	71.1022	3.86	15.5655	1.47813	927.435
4	26.4631	43.9759	5.68115	20.3174	1.24132	1163.74
5	15.128	78.5484	4.25346	15.4658	1.25821	1188.28
6	16.5418	38.7697	4.46233	15.882	1.21343	641.322
7	27.5364	55.921	5.83774	20.2326	1.183	1539.86
8	15.4172	106.977	4.32798	15.3656	1.21865	1649.28
9	98.3589	229.197	10.6113	44.2253	1.58241	22543.5
10	15.2388	49.4245	4.3262	14.9904	1.17346	753.171
11	23.3002	123.883	5.34819	18.623	1.18448	2886.51
12	29.4152	31.7848	6.02017	21.1835	1.21398	934.956
13	19.9886	83.0737	4.83816	18.1328	1.30899	1660.53
14	22.0134	133.427	5.05058	19.7863	1.41524	2937.19
15	15.2388	84.6156	4.31971	15.2084	1.20784	1289.44
16	16.704	116.749	4.51836	15.7656	1.18411	1950.19
17	213.53	206.431	16.4043	56.2962	1.18111	44079.1
18	17.534	71.8927	4.645	16.239	1.19682	1260.56
19	31.5157	111.543	6.2324	21.8829	1.20913	3515.37
20	21.9864	119.703	5.19279	18.8076	1.28028	2631.85
21	106.934	209.987	11.4592	41.6742	1.29244	22454.8
22	23.8896	109.738	5.40302	18.9529	1.19656	2621.59
23	20.9564	89.9063	5.03902	17.9545	1.22411	1884.11
24	34.019	102.037	6.43493	22.6625	1.20139	3471.19
25	19.821	155.47	4.72178	20.502	1.68755	3081.57
26	25.1466	118.274	5.49957	20.5258	1.33325	2974.19
27	25.5521	136.539	5.59017	19.5307	1.18795	3488.85
28	27.0146	164.164	5.78053	20.6313	1.25384	4434.82
29	8.83186	67.5718	3.28949	11.4914	1.18982	596.785
30	19.1965	156.838	4.81655	17.506	1.2704	3010.75
31	28.2176	108.739	5.87675	21.0104	1.24491	3068.34
32	20.8564	169.582	5.05117	17.8471	1.21531	3536.87
33	20.8375	124.697	5.08025	17.7077	1.19748	2598.37
34	25.5846	123.907	5.64506	18.9888	1.12152	3170.11
35	23.0326	146.908	5.3144	19.0061	1.24805	3383.68
36	29.1314	79.2601	5.93454	21.0064	1.2054	2308.95
37	20.486	100.639	4.85773	18.6877	1.35658	2061.69
38	26.0982	113.478	5.68945	19.4611	1.15482	2961.56
39	16.5743	146.224	4.37811	17.529	1.47526	2423.56
40	15.9255	78.6911	4.33615	15.9997	1.27915	1253.19
41	21.8512	107.179	5.10562	19.1501	1.33554	2341.99
42	26.182	186.504	5.65351	19.7748	1.18853	4883.05
43	11.738	79.8768	3.78085	13.2437	1.18909	937.591
44	13.4519	132.677	4.07145	13.8039	1.12723	1784.75
45	8.87782	255	3.26067	11.6341	1.21324	2263.84
46	18.7856	221.188	4.81984	16.7234	1.18471	4155.16
47	17.388	202.616	4.62238	15.8631	1.15164	3523.09
48	12.8193	253.97	3.73028	16.5095	1.69198	3255.72
49	8.77509	246.878	3.26001	11.4452	1.18792	2166.37
50	9.04272	131.97	3.29571	11.8021	1.22577	1193.37
51	14.3629	254.345	4.2193	14.1766	1.1135	3653.14
52	16.7365	148.881	4.46537	16.2585	1.25686	2491.75
53	11.719	199.117	3.72382	13.5745	1.25125	2333.46
	1417.2
AVM	Area (µm2)	Mean Intensity	Mean diameter (µm)	Perimeter (µm)	Roundness	IOD
1	9.26527	34.6755	3.3578	12.5529	1.35338	321.278
2	21.6996	82.3357	5.06953	20.3348	1.51642	1786.65
3	13.8272	73.5137	4.13585	15.1955	1.32888	1016.49
4	14.0614	54.2687	4.07906	15.6925	1.39363	763.093
5	21.0153	93.5151	5.10854	20.3633	1.57019	1965.24
6	30.1148	61.7428	6.09076	22.1678	1.29854	1859.37
7	18.3906	84.3222	4.54006	19.4722	1.64068	1550.74
8	30.8067	79.1614	6.08792	24.6789	1.57324	2438.7
9	16.1446	30.1758	4.47615	16.2398	1.29993	487.177
10	236.291	221.946	17.136	63.3081	1.34978	52443.8
11	33.6411	78.2744	6.49929	22.8558	1.2357	2633.24
12	18.9335	62.1195	4.8244	18.5004	1.43854	1176.14
13	222.614	211.921	16.5279	61.1447	1.33646	47176.7
14	21.4547	92.4348	5.01725	19.5183	1.41304	1983.16
15	26.2447	111.152	5.6661	21.1657	1.35835	2917.16
16	15.0224	75.8722	4.28032	15.6527	1.29786	1139.78
17	25.3689	97.0565	5.47383	21.7732	1.48708	2462.21
18	20.0314	59.7257	4.90326	19.2077	1.46564	1196.39
19	16.169	128.09	4.3517	18.0705	1.60712	2071.09
20	20.6062	131.021	4.99675	19.018	1.39675	2699.85
21	10.9897	76.8165	3.62081	13.9737	1.41392	844.189
22	16.2085	88.5418	4.45216	16.8805	1.39899	1435.13
23	17.8812	79.4999	4.64595	18.068	1.45283	1421.55
24	11.6101	64.2541	3.76507	14.229	1.38773	745.996
25	23.2187	129.45	5.34086	20.7184	1.47118	3005.65
26	15.1593	53.7143	4.34336	15.6029	1.27798	814.27
27	10.5426	52.7522	3.61061	12.9972	1.27509	556.146
28	29.21	107.534	6.05117	21.558	1.26612	3141.07
29	17.9268	107.796	4.65832	18.0096	1.43978	1932.45
30	11.7561	74.3529	3.76624	15.0237	1.52785	874.098
31	11.4428	57.7096	3.72027	14.2229	1.40681	660.361
32	25.3156	133.28	5.53777	22.6981	1.6195	3374.06
33	29.8608	155.929	6.06663	22.8634	1.39306	4656.18
34	20.8313	134.546	5.02309	18.7743	1.34648	2802.76
35	25.6639	138.375	5.53918	21.9127	1.48888	3551.25
36	9.6363	252.799	3.43496	12.8794	1.36984	2436.04
37	17.1057	137.674	4.49709	17.387	1.40636	2355.01
	1136.06
PVM	Area (µm2)	Mean Intensity	Mean diameter (µm)	Perimeter (µm)	Roundness	IOD
1	14.5693	57.3237	4.15816	15.4285	1.30018	835.164
2	20.9316	91.8501	4.79909	20.4458	1.58926	1922.57
3	10.6871	74.2656	3.62916	12.3697	1.13933	793.682
4	25.2639	109.255	5.53306	20.3923	1.30985	2760.2
5	10.2446	61.7353	3.5157	12.7999	1.27266	632.451
6	12.8038	121.533	3.80629	15.1138	1.4197	1556.08
7	20.2732	140.939	4.97982	17.8542	1.25127	2857.29
8	26.9686	170.531	5.67222	21.6431	1.3822	4598.98
9	17.5132	145.601	4.54271	17.6519	1.41582	2549.94
10	14.732	60.1911	4.27601	14.5171	1.13838	886.733
11	107.95	189.047	11.5871	41.2893	1.25673	20407.7
12	19.522	129.628	4.86882	17.5518	1.25576	2530.6
13	17.7733	126.992	4.71186	15.8037	1.11825	2257.06
14	19.4475	56.6453	4.91468	17.2462	1.21706	1101.61
15	19.1358	106.85	4.88939	16.5375	1.13733	2044.66
16	107.049	193.09	11.2468	42.8861	1.36723	20670
17	18.4575	104.439	4.79235	16.151	1.12464	1927.69
18	18.4378	102.847	4.74963	16.4822	1.1725	1896.27
19	22.3367	99.2816	5.28051	17.6657	1.11182	2217.62
20	16.9354	165.986	4.52483	16.1627	1.2275	2811.03
21	26.1413	37.3918	5.71425	19.4355	1.14989	977.473
22	12.9711	62.6532	3.95737	14.021	1.20607	812.679
23	6.48097	140.751	2.78545	10.2762	1.29663	912.202
24	20.7066	67.5404	4.88002	19.1107	1.40358	1398.53
25	11.6664	129.441	3.802	12.8756	1.13081	1510.11
26	23.979	159.081	5.44081	19.0645	1.20617	3814.59
27	13.8561	100.339	4.07714	15.5344	1.38591	1390.3
28	19.3897	54.1512	4.89159	17.1078	1.20118	1049.98
29	142.294	203.978	13.3051	46.2314	1.1953	29024.9
30	6.4095	88.1087	2.79625	9.95619	1.2307	564.733
31	19.6512	147.32	4.91476	17.4015	1.22623	2895.02
32	11.1083	101.741	3.5555	14.1566	1.4357	1130.16
33	21.3772	85.5607	5.14005	17.6095	1.15434	1829.05
34	11.3577	99.1923	3.73687	13.2409	1.22839	1126.59
35	107.512	179.069	11.5336	40.6614	1.22376	19252.1
36	8.70415	85.6794	3.25673	11.4102	1.19029	745.767
37	18.5685	78.1517	4.78624	16.9741	1.23476	1451.16
38	22.0767	104.269	5.1707	18.9906	1.29997	2301.92
39	20.8054	63.3154	4.96939	19.0315	1.38535	1317.3
40	16.2785	164.306	4.42181	16.9497	1.40443	2674.64
41	27.5829	159.653	5.76975	21.6116	1.34748	4403.7
	1109.95
RAL	Area (µm2)	Mean Intensity	Mean diameter (µm)	Perimeter (µm)	Roundness	IOD
1	232.537	217.353	16.573	72.1452	1.7812	50542.7
2	143.964	198.397	12.8088	51.4914	1.46556	28562.1
3	11.8191	38.0178	3.65281	14.3892	1.39405	449.336
4	30.9345	73.5187	6.21712	21.1757	1.15351	2274.27
5	13.7736	68.9613	4.08244	14.5341	1.22045	949.846
6	11.7704	74.8291	3.76484	13.3105	1.19782	880.769
7	18.0854	104.924	4.72771	16.1643	1.14967	1897.6
8	20.4238	57.9981	4.98732	17.6094	1.20821	1184.55
9	43.9782	207.877	7.38342	25.5442	1.1807	9142.06
10	22.9677	87.3303	5.30557	19.1602	1.27195	2005.78
11	11.938	26.6442	3.82315	13.0283	1.13144	318.08
12	13.8277	57.5836	4.12297	14.3638	1.18736	796.246
13	12.5328	37.2882	3.91073	13.5569	1.16699	467.324
14	14.1385	112.603	4.06015	15.5065	1.35336	1592.04
15	17.6881	51.6521	4.64022	16.483	1.22232	913.626
16	23.0083	192.546	5.34662	18.171	1.14199	4430.14
17	7.82351	82.5162	3.10438	10.8949	1.20735	645.567
18	26.1712	146.467	5.67334	20.5962	1.28985	3833.21
19	12.2327	125.686	3.69085	16.1501	1.69675	1537.48
20	37.3144	124.102	6.75934	25.8592	1.42608	4630.79
21	48.3847	133.836	7.77223	26.6276	1.16613	6475.63
22	35.4221	206.73	6.46846	25.1001	1.41536	7322.79
23	6.55293	55.6229	2.80453	10.3776	1.30781	364.493
24	11.5866	34.2182	3.75201	13.3605	1.22597	396.471
25	8.76968	140.269	3.24615	11.6413	1.22973	1230.11
26	22.9299	149.493	5.21559	19.5362	1.32455	3427.85
27	16.5959	117.066	4.49059	15.6888	1.18024	1942.82
28	13.4411	123.974	4.04341	14.6549	1.27151	1666.35
29	20.3833	93.8184	4.98797	17.5674	1.20484	1912.33
30	340.504	225.396	20.3937	74.4099	1.29398	76748.1
31	12.5517	70.9821	3.87194	14.4368	1.32139	890.945
32	25.9036	114.529	5.56143	20.5652	1.29926	2966.72
33	8.87512	52.2007	3.1779	12.4579	1.39156	463.288
34	17.461	82.5955	4.53687	17.0013	1.3173	1442.2
35	8.52638	74.4518	3.14067	11.7084	1.27944	634.805
36	25.7251	80.6834	5.53289	20.2316	1.26618	2075.59
37	31.6671	130.141	6.23939	21.9269	1.20819	4121.19
38	20.2914	80.8569	4.94086	17.5528	1.20829	1640.7
39	14.2061	111.451	4.17673	14.2008	1.12964	1583.29
40	22.8001	134.324	5.27743	18.3562	1.17603	3062.6
41	21.0537	147.877	5.08204	17.9514	1.21803	3113.37
42	18.4126	117.845	4.70337	17.3034	1.29401	2169.82
43	11.8704	66.7379	3.76481	13.1984	1.16779	792.207
44	18.6991	96.565	4.70843	17.2766	1.27023	1805.68
45	29.5423	131.614	6.05149	20.5438	1.13686	3888.18
46	23.3813	98.8092	5.20141	20.1514	1.38207	2310.29
47	19.1587	125.311	4.80454	17.3013	1.24331	2400.8
48	23.8868	108.673	5.43352	18.7543	1.17174	2595.86
49	12.1381	255	3.84394	13.4786	1.19106	3095.21
50	15.2875	202.865	4.30448	15.4901	1.24901	3101.3
51	16.3823	252.25	4.49064	15.248	1.12938	4132.45
52	11.2514	155.13	3.729	12.4002	1.08753	1745.43
53	12.722	252.101	3.94416	13.7814	1.18801	3207.23
54	10.6107	101.907	3.55687	12.892	1.24649	1081.3
55	17.3772	254.742	4.63387	15.6146	1.11653	4426.69
	1701.28
RPL	Area (µm2)	Mean Intensity	Mean diameter (µm)	Perimeter (µm)	Roundness	IOD
1	23.6219	93.4032	5.41961	18.5129	1.15457	2206.36
2	16.3391	95.289	4.50349	16.564	1.33627	1556.94
3	26.2198	82.5437	5.64816	20.4893	1.27413	2164.28
4	19.794	85.311	4.96208	16.7374	1.12625	1688.64
5	17.2798	123	4.52332	17.0342	1.33626	2125.42
6	26.0414	154.591	5.67267	19.6705	1.18238	4025.78
7	12.3895	58.4584	3.9153	13.1974	1.1187	724.269
8	23.9085	144.943	5.44428	19.0489	1.20775	3465.36
9	25.3764	108.411	5.61046	19.7813	1.22707	2751.07
10	15.3956	54.3696	4.26217	16.0483	1.33122	837.053
11	11.3081	99.2969	3.69179	13.4229	1.26792	1122.86
12	124.998	231.323	12.2742	45.1884	1.3	28914.9
13	15.4416	85.1089	4.33222	15.9974	1.31885	1314.21
14	8.73995	165.276	3.24007	11.9154	1.2927	1444.5
15	23.0218	170.965	5.32479	18.5818	1.19351	3935.91
16	19.7183	118.311	4.80439	18.197	1.33635	2332.88
17	28.1771	115.924	5.8449	20.969	1.2418	3266.4
18	18.4423	120.113	4.75753	16.7103	1.20488	2215.15
19	19.3749	86.5269	4.79801	17.8327	1.30612	1676.45
20	14.9306	104.778	4.286	14.8849	1.18088	1564.41
21	17.661	108.356	4.66988	15.7692	1.12045	1913.68
22	13.7655	178.267	3.99735	15.9669	1.4738	2453.94
23	10.3593	136.877	3.40392	13.7793	1.45854	1417.94
24	26.9416	158.872	5.78701	19.6156	1.1365	4280.28
25	7.9722	99.509	3.06364	11.2772	1.26945	793.305
26	22.6676	101.65	5.30334	18.5135	1.20326	2304.17
27	24.095	145.37	5.33068	20.7251	1.41859	3502.68
28	19.3344	136.72	4.88241	17.1732	1.21384	2643.4
29	21.8323	120.743	5.1803	18.1754	1.20409	2636.1
30	7.77215	56.2598	3.07607	10.7425	1.18158	437.26
31	16.8554	84.8191	4.52317	15.8364	1.18404	1429.66
32	27.5499	119.231	5.77754	20.4995	1.21383	3284.81
33	108.494	229.574	11.6398	39.7047	1.1563	24907.4
34	25.2223	112.52	5.60853	18.9876	1.13748	2838.02
35	24.2734	66.2145	5.50068	19.0226	1.18631	1607.25
36	121.619	210.299	11.7767	47.6066	1.48294	25576.3
37	14.9333	70.5378	4.2359	15.3966	1.26324	1053.37
38	26.1766	55.0607	5.71423	19.2913	1.13135	1441.3
39	25.5386	63.5479	5.36225	21.6957	1.46669	1622.92
40	21.7025	114.615	5.14153	18.3677	1.23706	2487.44
41	29.6991	116.46	5.87045	22.4592	1.35157	3458.76
42	14.2115	44.0369	4.14017	14.5987	1.19337	625.832
43	16.5608	60.5782	4.52551	15.4947	1.15366	1003.22
44	15.9092	59.8583	4.32024	16.1432	1.30353	952.3
45	28.3852	52.2881	5.95162	20.0705	1.12931	1484.21
46	27.1038	70.852	5.79382	21.5329	1.36133	1920.36
47	22.4865	91.1432	5.01339	20.6821	1.51376	2049.49
48	25.59	94.7765	5.54582	19.8877	1.22996	2425.33
49	32.5565	119.918	6.37499	21.4959	1.12944	3904.12
50	27.9284	50.9053	5.78995	21.2342	1.28474	1421.7
51	56.2298	49.1877	8.33165	29.0389	1.19339	2765.81
52	24.3194	125.951	5.34032	20.7612	1.4104	3063.06
53	24.8763	88.2869	5.51542	19.3321	1.19553	2196.25
54	14.6954	95.6039	4.09405	15.6291	1.32274	1404.94
55	8.71021	91.139	3.24553	11.2477	1.15581	793.84
56	7.58832	242.026	2.98605	11.5422	1.39708	1836.57
57	22.0513	92.877	5.23259	17.4017	1.0928	2048.06
58	29.5423	254.938	6.07502	20.6992	1.15413	7531.43
59	17.7556	125.256	4.65945	16.3204	1.19375	2224.01
60	15.8254	116.77	4.4172	15.3498	1.18478	1847.94
61	21.5674	135.293	5.16705	17.6643	1.15129	2917.92
62	25.7305	138.032	5.27512	24.494	1.85549	3551.63
63	11.8028	232.651	3.80838	13.2341	1.18084	2745.94
64	22.5703	247.351	5.28644	18.1768	1.16489	5582.79
65	5.76355	58.0765	2.64609	9.09654	1.14249	334.727
66	8.16954	253.722	3.16602	10.9185	1.16124	2072.79
67	6.98547	255	2.91145	10.2035	1.18602	1781.29
68	13.9304	119.721	4.13568	14.3792	1.18112	1667.76
69	6.85301	254.991	2.87825	9.90487	1.13922	1747.46
70	7.40179	249.519	2.96712	10.6108	1.21047	1846.88
71	5.20126	246.3	2.52008	9.42062	1.35782	1281.07
72	5.89331	71.4463	2.65647	9.36597	1.1845	421.056
	1679.18

[truncated: 39 more sheets: L1M13, L1M14, L1M15, L1M16, L1M17, L1M18, L2M02, L2M03, L2M04, L2M05, L2M06, L2M07, L2M08, L2M09, L2M10, L2M11, L2M12, L2M13, L2M14, L2M15 …]
